# Supplementary material for: Bis(1,10-phenanthrolin-1-ium) 9,10-di­oxo-9,10-dihydroanthracene-1,5-disul­fonate hexa­hydrate
Source: Acta Crystallogr Sect E Struct Rep Online. 2011 Jan 8;67(Pt 2):o250. doi: 10.1107/S1600536810053456 (PMC3051516; doi:10.1107/S1600536810053456)
Supplement: Supplementary file 1 [file e-67-0o250-sup1.cif]

##############################################################################
###                                                                        ###
###        Electronic paper (Acta Crystallographica Section E)             ###
###                                                                        ###
##############################################################################
#                                                                            #
# This CIF contains the data in a paper accepted for publication in Acta     #
# Crystallographica Section E. It conforms to the requirements of Notes      #
# for Authors for Section E, and has been peer reviewed under the auspices   #
# of the IUCr Commission on Journals.                                        #
#                                                                            #
# Full details of the Crystallographic Information File format               #
# are given in the paper "The Crystallographic Information File (CIF):       #
# a New Standard Archive File for Crystallography" by S. R. Hall, F. H.      #
# Allen and I. D. Brown [Acta Cryst. (1991), A47, 655-685].                  #
#                                                                            #
# The current version of the core CIF dictionary is obtainable from          #
# ftp://ftp.iucr.org/pub/cif_core.dic. The current version number is 2.4.    #
#                                                                            #
# Software is freely available for graphical display of the structure(s) in  #
# this CIF.  For information consult the CIF home page http://www.iucr.org/  #
# cif/home.html                                                              #
#                                                                            #
# This file may be used for bona fide research purposes within the           #
# scientific community so long as proper attribution is given to the journal # 
# article from which it was obtained.                                        #
#                                                                            #
##############################################################################
                                             
data_I
_audit_creation_method     SHELXL-97
_chemical_name_systematic
;
Bis(1,10-phenanthrolin-1-ium) 9,10-dioxo-9,10-dihydroanthracene-1,5-disulfonate
hexahydrate
;
_chemical_name_common     ?
_chemical_formula_moiety     '2(C12 H9 N2 +), C14 H6 O8 S2 2-, 6(H2 O)'
_chemical_formula_sum     'C38 H36 N4 O14 S2'
_chemical_formula_iupac     '2C12 H9 N2 +, C14 H6 O8 S2 2-, 6H2 O'
_chemical_formula_weight     836.83
_chemical_melting_point     ?
_symmetry_cell_setting     triclinic
_symmetry_space_group_name_H-M     'P -1'
_symmetry_space_group_name_Hall     '-P 1'
loop_
    _symmetry_equiv_pos_as_xyz
    'x, y, z'
    '-x, -y, -z'
_cell_length_a     10.0439(6)
_cell_length_b     10.1978(6)
_cell_length_c     11.1070(6)
_cell_angle_alpha     111.5910(10)
_cell_angle_beta     98.8480(10)
_cell_angle_gamma     111.2340(10)
_cell_volume     930.34(9)
_cell_formula_units_Z     1
_cell_measurement_reflns_used     3063
_cell_measurement_theta_min     2.41
_cell_measurement_theta_max     27.60
_cell_measurement_temperature     296(2)
_exptl_crystal_description     block
_exptl_crystal_colour     yellow
_exptl_crystal_size_max     0.24
_exptl_crystal_size_mid     0.22
_exptl_crystal_size_min     0.20
_exptl_crystal_density_diffrn     1.494
_exptl_crystal_density_meas     ?
_exptl_crystal_density_method     'not measured'
_exptl_crystal_F_000     436
_exptl_absorpt_coefficient_mu     0.221
_exptl_absorpt_correction_type     multi-scan
_exptl_absorpt_process_details     '(SADABS; Sheldrick, 1996)'
_exptl_absorpt_correction_T_min     0.781957
_exptl_absorpt_correction_T_max     1.000000
_exptl_special_details
;
;
_diffrn_ambient_temperature     296(2)
_diffrn_radiation_type     MoK\a
_diffrn_radiation_wavelength     0.71073
_diffrn_radiation_source     'fine-focus sealed tube'
_diffrn_radiation_monochromator     graphite
_diffrn_measurement_device_type     'Bruker APEXII CCD area-detector'
_diffrn_measurement_method     '\f and \w'
_diffrn_detector_area_resol_mean     ?
_diffrn_reflns_number     5035
_diffrn_reflns_av_R_equivalents     0.0087
_diffrn_reflns_av_sigmaI/netI     0.0171
_diffrn_reflns_theta_min     2.09
_diffrn_reflns_theta_max     25.65
_diffrn_reflns_theta_full     25.65
_diffrn_measured_fraction_theta_max     0.991
_diffrn_measured_fraction_theta_full     0.991
_diffrn_reflns_limit_h_min     -12
_diffrn_reflns_limit_h_max     9
_diffrn_reflns_limit_k_min     -11
_diffrn_reflns_limit_k_max     12
_diffrn_reflns_limit_l_min     -11
_diffrn_reflns_limit_l_max     13
_diffrn_standards_number     ?
_diffrn_standards_interval_count     ?
_diffrn_standards_interval_time     ?
_diffrn_standards_decay_%     ?
_refine_special_details
;
Refinement of <i>F</i>^2^ against ALL reflections. The weighted <i>R</i>-factor
<i>wR</i> and goodness of fit <i>S</i> are based on <i>F</i>^2^, conventional
<i>R</i>-factors <i>R</i> are based on <i>F</i>, with <i>F</i> set to zero for
negative <i>F</i>^2^. The threshold expression of <i>F</i>^2^ >
\s(<i>F</i>^2^) is used only for calculating <i>R</i>-factors(gt) <i>etc</i>.
and is not relevant to the choice of reflections for refinement.
<i>R</i>-factors based on <i>F</i>^2^ are statistically about twice as large
as those based on <i>F</i>, and <i>R</i>- factors based on ALL data will be
even larger.
;
_reflns_number_total     3499
_reflns_number_gt     2964
_reflns_threshold_expression     I>2sigma(I)
_refine_ls_structure_factor_coef     Fsqd
_refine_ls_matrix_type     full
_refine_ls_R_factor_all     0.0557
_refine_ls_R_factor_gt     0.0471
_refine_ls_wR_factor_gt     0.0959
_refine_ls_wR_factor_ref     0.1003
_refine_ls_goodness_of_fit_ref     1.057
_refine_ls_restrained_S_all     1.057
_refine_ls_number_reflns     3499
_refine_ls_number_parameters     265
_refine_ls_number_restraints     0
_refine_ls_hydrogen_treatment     mixed
_refine_ls_weighting_scheme     calc
_refine_ls_weighting_details
              'w=1/[\s^2^(Fo^2^)+(0.0000P)^2^+1.1000P] where P=(Fo^2^+2Fc^2^)/3'
_atom_sites_solution_hydrogens     geom
_atom_sites_solution_primary     direct
_atom_sites_solution_secondary     difmap
_refine_ls_shift/su_max     0.000
_refine_ls_shift/su_mean     0.000
_refine_diff_density_max     0.417
_refine_diff_density_min     -0.389
_refine_ls_extinction_method     none
_refine_ls_extinction_coef     ?
loop_
    _atom_type_symbol
    _atom_type_description
    _atom_type_scat_dispersion_real
    _atom_type_scat_dispersion_imag
    _atom_type_scat_source
    'C' 'C' 0.0033 0.0016
                         'International Tables Vol C Tables 4.2.6.8 and 6.1.1.4'
    'H' 'H' 0.0000 0.0000
                         'International Tables Vol C Tables 4.2.6.8 and 6.1.1.4'
    'N' 'N' 0.0061 0.0033
                         'International Tables Vol C Tables 4.2.6.8 and 6.1.1.4'
    'O' 'O' 0.0106 0.0060
                         'International Tables Vol C Tables 4.2.6.8 and 6.1.1.4'
    'S' 'S' 0.1246 0.1234
                         'International Tables Vol C Tables 4.2.6.8 and 6.1.1.4'
_computing_data_collection     'APEX2 (Bruker, 2003)'
_computing_cell_refinement     'SAINT (Bruker, 2001)'
_computing_data_reduction     'SAINT (Bruker, 2001)'
_computing_structure_solution     'SHELXS97 (Sheldrick, 2008)'
_computing_structure_refinement     'SHELXL97 (Sheldrick, 2008)'
_computing_molecular_graphics
;
SHELXTL (Sheldrick, 2008) and DIAMOND (Brandenburg & Berndt,
1999)
;
_computing_publication_material
                            'SHELXL97 (Sheldrick, 2008) and PLATON (Spek, 2009)'
loop_
    _atom_site_type_symbol
    _atom_site_label
    _atom_site_fract_x
    _atom_site_fract_y
    _atom_site_fract_z
    _atom_site_U_iso_or_equiv
    _atom_site_adp_type
    _atom_site_calc_flag
    _atom_site_refinement_flags
    _atom_site_occupancy
    _atom_site_disorder_assembly
    _atom_site_disorder_group
    N N1 0.7261(2) 0.6318(3) 0.6490(2) 0.0508(5) Uani d . 1 . .
    H H1A 0.777(3) 0.583(3) 0.616(3) 0.061 Uiso d . 1 . .
    N N2 0.7525(2) 0.5796(3) 0.3953(2) 0.0529(5) Uani d . 1 . .
    C C1 0.6554(3) 0.6801(3) 0.5725(3) 0.0473(6) Uani d . 1 . .
    C C2 0.7199(3) 0.6540(3) 0.7734(3) 0.0614(7) Uani d . 1 . .
    H H2A 0.7702 0.6189 0.8220 0.074 Uiso calc R 1 . .
    C C3 0.6388(4) 0.7293(4) 0.8305(3) 0.0678(8) Uani d . 1 . .
    H H3A 0.6351 0.7461 0.9179 0.081 Uiso calc R 1 . .
    C C4 0.5642(3) 0.7788(3) 0.7575(3) 0.0654(8) Uani d . 1 . .
    H H4A 0.5086 0.8285 0.7953 0.078 Uiso calc R 1 . .
    C C5 0.5701(3) 0.7558(3) 0.6260(3) 0.0547(7) Uani d . 1 . .
    C C6 0.4937(3) 0.8035(3) 0.5441(4) 0.0657(8) Uani d . 1 . .
    H H6 0.4366 0.8533 0.5779 0.079 Uiso calc R 1 . .
    C C7 0.5030(3) 0.7776(3) 0.4189(4) 0.0661(8) Uani d . 1 . .
    H H7 0.4522 0.8101 0.3678 0.079 Uiso calc R 1 . .
    C C8 0.5896(3) 0.7008(3) 0.3618(3) 0.0536(7) Uani d . 1 . .
    C C9 0.6022(3) 0.6695(3) 0.2310(3) 0.0643(8) Uani d . 1 . .
    H H9A 0.5532 0.6992 0.1756 0.077 Uiso calc R 1 . .
    C C10 0.6866(4) 0.5954(4) 0.1856(3) 0.0652(8) Uani d . 1 . .
    H H10A 0.6953 0.5735 0.0990 0.078 Uiso calc R 1 . .
    C C11 0.7599(3) 0.5531(4) 0.2714(3) 0.0610(7) Uani d . 1 . .
    H H11A 0.8174 0.5030 0.2392 0.073 Uiso calc R 1 . .
    C C12 0.6670(3) 0.6521(3) 0.4392(3) 0.0469(6) Uani d . 1 . .
    S S1 0.78814(8) 0.11641(9) 0.22241(7) 0.05292(19) Uani d . 1 . .
    O O1 0.6380(2) 0.0104(3) 0.2065(3) 0.0829(7) Uani d . 1 . .
    O O2 0.8478(2) 0.2720(2) 0.3366(2) 0.0633(5) Uani d . 1 . .
    O O3 0.8023(3) 0.1250(4) 0.0977(2) 0.1002(9) Uani d . 1 . .
    O O4 0.7954(2) 0.1068(3) 0.4845(2) 0.0661(6) Uani d . 1 . .
    C C13 0.9069(3) 0.0280(3) 0.2540(2) 0.0395(5) Uani d . 1 . .
    C C14 0.9501(2) 0.0149(3) 0.3743(2) 0.0346(5) Uani d . 1 . .
    C C15 0.8932(3) 0.0643(3) 0.4908(2) 0.0383(5) Uani d . 1 . .
    C C16 1.0474(2) -0.0535(3) 0.3832(2) 0.0365(5) Uani d . 1 . .
    C C17 1.0957(3) -0.1127(3) 0.2735(3) 0.0506(6) Uani d . 1 . .
    H H17 1.1599 -0.1583 0.2805 0.061 Uiso calc R 1 . .
    C C18 1.0489(3) -0.1042(4) 0.1554(3) 0.0602(8) Uani d . 1 . .
    H H18 1.0788 -0.1465 0.0812 0.072 Uiso calc R 1 . .
    C C19 0.9570(3) -0.0324(3) 0.1471(3) 0.0524(6) Uani d . 1 . .
    H H19 0.9281 -0.0245 0.0674 0.063 Uiso calc R 1 . .
    O O5 0.8925(2) 0.4707(2) 0.6231(2) 0.0661(6) Uani d . 1 . .
    H H5A 0.9758 0.5440 0.6439 0.099 Uiso d R 1 . .
    H H5B 0.8657 0.3892 0.5524 0.099 Uiso d R 1 . .
    O O6 0.6538(3) 0.2203(3) 0.9409(3) 0.1278(13) Uani d . 1 . .
    H H6A 0.6893 0.1913 0.9919 0.192 Uiso d R 1 . .
    H H6B 0.5678 0.1470 0.9015 0.192 Uiso d R 1 . .
    O O7 0.8515(4) 0.4711(3) 0.9125(3) 0.1289(12) Uani d . 1 . .
    H H7A 0.7860 0.3911 0.9080 0.193 Uiso d R 1 . .
    H H7B 0.9314 0.4878 0.9619 0.193 Uiso d PR 0.50 A 1
    H H7C 0.8613 0.4715 0.8406 0.193 Uiso d PR 0.50 B 2
loop_
    _atom_site_aniso_label
    _atom_site_aniso_U_11
    _atom_site_aniso_U_22
    _atom_site_aniso_U_33
    _atom_site_aniso_U_12
    _atom_site_aniso_U_13
    _atom_site_aniso_U_23
    N1 0.0456(13) 0.0436(12) 0.0565(14) 0.0198(10) 0.0116(10) 0.0190(11)
    N2 0.0491(13) 0.0509(13) 0.0583(14) 0.0265(11) 0.0134(11) 0.0228(11)
    C1 0.0359(13) 0.0337(12) 0.0602(16) 0.0118(10) 0.0078(11) 0.0169(12)
    C2 0.0577(18) 0.0542(17) 0.0579(18) 0.0174(14) 0.0096(14) 0.0233(14)
    C3 0.0648(19) 0.0566(18) 0.0622(19) 0.0178(16) 0.0222(16) 0.0171(15)
    C4 0.0542(17) 0.0481(16) 0.077(2) 0.0190(14) 0.0266(16) 0.0151(15)
    C5 0.0419(14) 0.0389(14) 0.0711(19) 0.0155(12) 0.0154(13) 0.0173(13)
    C6 0.0515(17) 0.0521(17) 0.094(2) 0.0305(14) 0.0218(16) 0.0285(17)
    C7 0.0518(17) 0.0539(17) 0.095(2) 0.0287(14) 0.0111(16) 0.0376(17)
    C8 0.0426(14) 0.0402(14) 0.0718(19) 0.0154(12) 0.0078(13) 0.0275(13)
    C9 0.0605(18) 0.0559(17) 0.076(2) 0.0212(15) 0.0093(15) 0.0398(16)
    C10 0.0660(19) 0.0627(19) 0.0659(19) 0.0239(16) 0.0191(15) 0.0350(16)
    C11 0.0562(17) 0.0614(18) 0.0654(19) 0.0291(15) 0.0193(14) 0.0271(15)
    C12 0.0368(13) 0.0355(13) 0.0595(16) 0.0132(11) 0.0079(11) 0.0196(12)
    S1 0.0617(4) 0.0595(4) 0.0475(4) 0.0369(4) 0.0117(3) 0.0279(3)
    O1 0.0439(12) 0.0733(15) 0.1110(19) 0.0275(11) 0.0012(12) 0.0309(14)
    O2 0.0819(14) 0.0497(11) 0.0684(13) 0.0355(11) 0.0266(11) 0.0308(10)
    O3 0.161(3) 0.153(3) 0.0635(14) 0.122(2) 0.0502(16) 0.0712(16)
    O4 0.0783(14) 0.1073(17) 0.0764(14) 0.0750(14) 0.0483(12) 0.0644(13)
    C13 0.0372(12) 0.0404(12) 0.0392(12) 0.0173(10) 0.0100(10) 0.0182(10)
    C14 0.0320(11) 0.0330(11) 0.0369(12) 0.0143(9) 0.0106(9) 0.0151(9)
    C15 0.0385(12) 0.0396(12) 0.0464(13) 0.0227(10) 0.0181(10) 0.0229(11)
    C16 0.0356(12) 0.0370(12) 0.0375(12) 0.0179(10) 0.0138(9) 0.0160(10)
    C17 0.0522(15) 0.0625(17) 0.0479(15) 0.0370(14) 0.0225(12) 0.0228(13)
    C18 0.0671(19) 0.083(2) 0.0429(15) 0.0455(17) 0.0283(14) 0.0256(15)
    C19 0.0560(16) 0.0664(18) 0.0388(13) 0.0302(14) 0.0160(12) 0.0258(13)
    O5 0.0582(12) 0.0608(12) 0.0744(14) 0.0309(10) 0.0177(10) 0.0243(11)
    O6 0.0916(19) 0.0847(18) 0.170(3) 0.0179(15) -0.0330(19) 0.074(2)
    O7 0.123(2) 0.091(2) 0.150(3) 0.0416(19) -0.005(2) 0.061(2)
_geom_special_details
;
All e.s.d.'s (except the e.s.d. in the dihedral angle between two l.s. planes)
are estimated using the full covariance matrix. The cell e.s.d.'s are taken
into account individually in the estimation of e.s.d.'s in distances, angles
and torsion angles; correlations between e.s.d.'s in cell parameters are only
used when they are defined by crystal symmetry. An approximate (isotropic)
treatment of cell e.s.d.'s is used for estimating e.s.d.'s involving l.s.
planes.
;
loop_
    _geom_bond_atom_site_label_1
    _geom_bond_atom_site_label_2
    _geom_bond_site_symmetry_2
    _geom_bond_distance
    _geom_bond_publ_flag
    N1 C2 . 1.330(4) ?
    N1 C1 . 1.359(3) ?
    N1 H1A . 0.87(3) ?
    N2 C11 . 1.320(4) ?
    N2 C12 . 1.359(3) ?
    C1 C5 . 1.408(4) ?
    C1 C12 . 1.433(4) ?
    C2 C3 . 1.382(4) ?
    C2 H2A . 0.9300 ?
    C3 C4 . 1.364(4) ?
    C3 H3A . 0.9300 ?
    C4 C5 . 1.406(4) ?
    C4 H4A . 0.9300 ?
    C5 C6 . 1.427(4) ?
    C6 C7 . 1.341(4) ?
    C6 H6 . 0.9300 ?
    C7 C8 . 1.439(4) ?
    C7 H7 . 0.9300 ?
    C8 C9 . 1.405(4) ?
    C8 C12 . 1.406(3) ?
    C9 C10 . 1.363(4) ?
    C9 H9A . 0.9300 ?
    C10 C11 . 1.398(4) ?
    C10 H10A . 0.9300 ?
    C11 H11A . 0.9300 ?
    S1 O1 . 1.439(2) ?
    S1 O2 . 1.443(2) ?
    S1 O3 . 1.445(2) ?
    S1 C13 . 1.801(2) ?
    O4 C15 . 1.211(3) ?
    C13 C19 . 1.384(3) ?
    C13 C14 . 1.409(3) ?
    C14 C16 . 1.402(3) ?
    C14 C15 . 1.487(3) ?
    C15 C16 2_756 1.494(3) ?
    C16 C17 . 1.391(3) ?
    C16 C15 2_756 1.494(3) ?
    C17 C18 . 1.369(4) ?
    C17 H17 . 0.9300 ?
    C18 C19 . 1.381(4) ?
    C18 H18 . 0.9300 ?
    C19 H19 . 0.9300 ?
    O5 H5A . 0.8200 ?
    O5 H5B . 0.8200 ?
    O6 H6A . 0.8201 ?
    O6 H6B . 0.8200 ?
    O7 H7A . 0.8199 ?
    O7 H7B . 0.8200 ?
    O7 H7C . 0.8200 ?
loop_
    _geom_angle_atom_site_label_1
    _geom_angle_atom_site_label_2
    _geom_angle_atom_site_label_3
    _geom_angle_site_symmetry_1
    _geom_angle_site_symmetry_3
    _geom_angle
    _geom_angle_publ_flag
    C2 N1 C1 . . 123.0(3) ?
    C2 N1 H1A . . 117.5(19) ?
    C1 N1 H1A . . 119.5(19) ?
    C11 N2 C12 . . 116.6(2) ?
    N1 C1 C5 . . 118.8(3) ?
    N1 C1 C12 . . 120.0(2) ?
    C5 C1 C12 . . 121.2(2) ?
    N1 C2 C3 . . 120.1(3) ?
    N1 C2 H2A . . 119.9 ?
    C3 C2 H2A . . 119.9 ?
    C4 C3 C2 . . 119.3(3) ?
    C4 C3 H3A . . 120.3 ?
    C2 C3 H3A . . 120.3 ?
    C3 C4 C5 . . 121.0(3) ?
    C3 C4 H4A . . 119.5 ?
    C5 C4 H4A . . 119.5 ?
    C4 C5 C1 . . 117.7(3) ?
    C4 C5 C6 . . 123.7(3) ?
    C1 C5 C6 . . 118.6(3) ?
    C7 C6 C5 . . 121.0(3) ?
    C7 C6 H6 . . 119.5 ?
    C5 C6 H6 . . 119.5 ?
    C6 C7 C8 . . 121.6(3) ?
    C6 C7 H7 . . 119.2 ?
    C8 C7 H7 . . 119.2 ?
    C9 C8 C12 . . 116.7(3) ?
    C9 C8 C7 . . 124.0(3) ?
    C12 C8 C7 . . 119.3(3) ?
    C10 C9 C8 . . 119.8(3) ?
    C10 C9 H9A . . 120.1 ?
    C8 C9 H9A . . 120.1 ?
    C9 C10 C11 . . 118.9(3) ?
    C9 C10 H10A . . 120.5 ?
    C11 C10 H10A . . 120.5 ?
    N2 C11 C10 . . 124.1(3) ?
    N2 C11 H11A . . 117.9 ?
    C10 C11 H11A . . 117.9 ?
    N2 C12 C8 . . 123.9(3) ?
    N2 C12 C1 . . 117.7(2) ?
    C8 C12 C1 . . 118.4(2) ?
    O1 S1 O2 . . 113.37(14) ?
    O1 S1 O3 . . 113.36(17) ?
    O2 S1 O3 . . 111.51(15) ?
    O1 S1 C13 . . 106.06(12) ?
    O2 S1 C13 . . 108.18(11) ?
    O3 S1 C13 . . 103.59(12) ?
    C19 C13 C14 . . 119.0(2) ?
    C19 C13 S1 . . 114.84(18) ?
    C14 C13 S1 . . 126.17(18) ?
    C16 C14 C13 . . 118.6(2) ?
    C16 C14 C15 . . 117.95(19) ?
    C13 C14 C15 . . 123.4(2) ?
    O4 C15 C14 . . 122.0(2) ?
    O4 C15 C16 . 2_756 118.9(2) ?
    C14 C15 C16 . 2_756 119.07(19) ?
    C17 C16 C14 . . 120.7(2) ?
    C17 C16 C15 . 2_756 116.5(2) ?
    C14 C16 C15 . 2_756 122.7(2) ?
    C18 C17 C16 . . 120.1(2) ?
    C18 C17 H17 . . 119.9 ?
    C16 C17 H17 . . 119.9 ?
    C17 C18 C19 . . 119.7(2) ?
    C17 C18 H18 . . 120.2 ?
    C19 C18 H18 . . 120.2 ?
    C18 C19 C13 . . 121.8(2) ?
    C18 C19 H19 . . 119.1 ?
    C13 C19 H19 . . 119.1 ?
    H5A O5 H5B . . 117.0 ?
    H6A O6 H6B . . 100.6 ?
    H7A O7 H7B . . 106.1 ?
    H7A O7 H7C . . 118.2 ?
    H7B O7 H7C . . 109.6 ?
loop_
    _geom_torsion_atom_site_label_1
    _geom_torsion_atom_site_label_2
    _geom_torsion_atom_site_label_3
    _geom_torsion_atom_site_label_4
    _geom_torsion_site_symmetry_1
    _geom_torsion_site_symmetry_2
    _geom_torsion_site_symmetry_3
    _geom_torsion_site_symmetry_4
    _geom_torsion
    _geom_torsion_publ_flag
    C2 N1 C1 C5 . . . . -0.7(4) ?
    C2 N1 C1 C12 . . . . 180.0(2) ?
    C1 N1 C2 C3 . . . . 0.0(4) ?
    N1 C2 C3 C4 . . . . 0.7(4) ?
    C2 C3 C4 C5 . . . . -0.7(4) ?
    C3 C4 C5 C1 . . . . 0.0(4) ?
    C3 C4 C5 C6 . . . . 179.5(3) ?
    N1 C1 C5 C4 . . . . 0.7(4) ?
    C12 C1 C5 C4 . . . . 180.0(2) ?
    N1 C1 C5 C6 . . . . -178.8(2) ?
    C12 C1 C5 C6 . . . . 0.5(4) ?
    C4 C5 C6 C7 . . . . -179.7(3) ?
    C1 C5 C6 C7 . . . . -0.2(4) ?
    C5 C6 C7 C8 . . . . 0.1(5) ?
    C6 C7 C8 C9 . . . . 179.4(3) ?
    C6 C7 C8 C12 . . . . -0.3(4) ?
    C12 C8 C9 C10 . . . . 0.0(4) ?
    C7 C8 C9 C10 . . . . -179.7(3) ?
    C8 C9 C10 C11 . . . . -0.4(4) ?
    C12 N2 C11 C10 . . . . 0.3(4) ?
    C9 C10 C11 N2 . . . . 0.3(5) ?
    C11 N2 C12 C8 . . . . -0.8(4) ?
    C11 N2 C12 C1 . . . . 179.1(2) ?
    C9 C8 C12 N2 . . . . 0.7(4) ?
    C7 C8 C12 N2 . . . . -179.6(2) ?
    C9 C8 C12 C1 . . . . -179.2(2) ?
    C7 C8 C12 C1 . . . . 0.5(4) ?
    N1 C1 C12 N2 . . . . -1.3(3) ?
    C5 C1 C12 N2 . . . . 179.5(2) ?
    N1 C1 C12 C8 . . . . 178.7(2) ?
    C5 C1 C12 C8 . . . . -0.6(4) ?
    O1 S1 C13 C19 . . . . 109.1(2) ?
    O2 S1 C13 C19 . . . . -129.0(2) ?
    O3 S1 C13 C19 . . . . -10.6(2) ?
    O1 S1 C13 C14 . . . . -70.5(2) ?
    O2 S1 C13 C14 . . . . 51.5(2) ?
    O3 S1 C13 C14 . . . . 169.9(2) ?
    C19 C13 C14 C16 . . . . 2.4(3) ?
    S1 C13 C14 C16 . . . . -178.08(17) ?
    C19 C13 C14 C15 . . . . -175.1(2) ?
    S1 C13 C14 C15 . . . . 4.4(3) ?
    C16 C14 C15 O4 . . . . -171.1(2) ?
    C13 C14 C15 O4 . . . . 6.4(4) ?
    C16 C14 C15 C16 . . . 2_756 5.7(3) ?
    C13 C14 C15 C16 . . . 2_756 -176.7(2) ?
    C13 C14 C16 C17 . . . . -2.4(3) ?
    C15 C14 C16 C17 . . . . 175.3(2) ?
    C13 C14 C16 C15 . . . 2_756 176.4(2) ?
    C15 C14 C16 C15 . . . 2_756 -5.9(4) ?
    C14 C16 C17 C18 . . . . 0.3(4) ?
    C15 C16 C17 C18 2_756 . . . -178.6(2) ?
    C16 C17 C18 C19 . . . . 1.8(4) ?
    C17 C18 C19 C13 . . . . -1.8(5) ?
    C14 C13 C19 C18 . . . . -0.4(4) ?
    S1 C13 C19 C18 . . . . -179.9(2) ?
loop_
    _geom_hbond_atom_site_label_D
    _geom_hbond_atom_site_label_H
    _geom_hbond_atom_site_label_A
    _geom_hbond_site_symmetry_A
    _geom_hbond_distance_DH
    _geom_hbond_distance_HA
    _geom_hbond_distance_DA
    _geom_hbond_angle_DHA
    N1 H1A O5 . 0.87(3) 1.91(3) 2.713(3) 153(3)
    O5 H5A O2 2_766 0.82 1.97 2.776(3) 168
    O5 H5B O2 . 0.82 2.19 2.931(3) 150
    O5 H5B O4 . 0.82 2.48 3.131(3) 138
    O6 H6A O3 1_556 0.82 1.96 2.775(3) 170
    O6 H6B O1 2_656 0.82 1.92 2.739(3) 172
    O7 H7A O6 . 0.82 1.97 2.774(4) 167
    O7 H7B O7 2_767 0.82 2.20 3.021(6) 178
    O7 H7C O5 . 0.82 2.48 3.301(4) 179
    C2 H2A O7 . 0.93 2.39 3.300(4) 167
    C4 H4A O1 2_666 0.93 2.58 3.418(4) 151
    C6 H6 O4 2_666 0.93 2.54 3.350(3) 145
    C18 H18 O3 2_755 0.93 2.51 3.357(4) 152
data_global
_journal_date_recd_electronic     2010-12-11
_journal_date_accepted     2010-12-20
_journal_name_full     'Acta Crystallographica, Section E'
_journal_year     2011
_journal_volume     67
_journal_issue      2
_journal_page_first     o250
_journal_page_last     o250
_journal_paper_category     QO
_journal_coeditor_code     SI2318
_publ_contact_author_name     'Jia Jia'
_publ_contact_author_address
;
Department of Chemistry, Baicheng Normal College, Baicheng, Jilin, 137000,
People's Republic of China
;
_publ_contact_author_email     'jj_zhx@126.com'
_publ_contact_author_fax     ?
_publ_contact_author_phone     '13843601677'
_publ_section_title
;
Bis(1,10-phenanthrolin-1-ium) 9,10-dioxo-9,10-dihydroanthracene-1,5-disulfonate
hexahydrate
;
loop_
    _publ_author_name
    _publ_author_footnote
    _publ_author_address
    'Jia, Jia' .
;
Department of Chemistry, Baicheng Normal College, Baicheng, Jilin 137000,
People's Republic of China
;
