# Supplementary material for: Bis(1,10-phenanthrolin-1-ium) 9,10-di­oxo-9,10-dihydroanthracene-1,5-disul­fonate hexa­hydrate
Source: Acta Crystallogr Sect E Struct Rep Online. 2011 Jan 8;67(Pt 2):o250. doi: 10.1107/S1600536810053456 (PMC3051516; doi:10.1107/S1600536810053456)
Supplement: Supplementary file 2 [file e-67-0o250-Isup2.hkl]

# 
# h,k,l, Fc-squared, Fo-squared, sigma(Fo-squared) and status flag 
# 
data_I
_shelx_title ' 70624A in P-1' 
_shelx_refln_list_code          4 
_shelx_F_calc_maximum      201.26 
_exptl_crystal_F_000       436.00 
_reflns_d_resolution_high  0.8210 
 
loop_ 
 _symmetry_equiv_pos_as_xyz 
 'x, y, z' 
 '-x, -y, -z' 
 
_cell_length_a    10.0439 
_cell_length_b    10.1978 
_cell_length_c    11.1070 
_cell_angle_alpha 111.591 
_cell_angle_beta   98.848 
_cell_angle_gamma 111.234 
 
_shelx_F_squared_multiplier     1.000 
 
loop_ 
 _refln_index_h 
 _refln_index_k 
 _refln_index_l 
 _refln_F_squared_calc 
 _refln_F_squared_meas 
 _refln_F_squared_sigma 
 _refln_observed_status 
   1   0   0       81.33       95.85      1.25 o 
   2   0   0     1090.88     1053.09     11.08 o 
   3   0   0       49.33       48.31      1.10 o 
   4   0   0      122.55      153.02      2.50 o 
   5   0   0        0.04        0.64      0.37 o 
   6   0   0       56.91       64.23      1.80 o 
   7   0   0      327.61      335.93      5.17 o 
   8   0   0        0.06        0.09      0.52 o 
   9   0   0       10.01       13.03      1.19 o 
  10   0   0        0.32        0.82      0.73 o 
 -11   1   0       33.84       32.75      1.92 o 
 -10   1   0        5.43        5.21      0.91 o 
  -9   1   0        0.20        0.30      0.58 o 
  -8   1   0        0.00       -0.24      0.46 o 
  -7   1   0      891.39      907.62     10.90 o 
  -6   1   0      165.36      168.55      2.98 o 
  -5   1   0      803.38      802.12      9.28 o 
  -4   1   0      244.73      228.48      3.23 o 
  -3   1   0        0.02       -0.21      0.21 o 
  -2   1   0     2581.41     2515.33     27.55 o 
  -1   1   0     2265.61     1973.47     21.67 o 
   0   1   0     1360.16     1381.30     15.28 o 
   1   1   0     1919.73     1897.10     20.70 o 
   2   1   0    17104.97    14685.69    127.57 o 
   3   1   0       87.88       75.00      1.55 o 
   4   1   0       36.07       42.22      1.25 o 
   5   1   0       16.84       15.55      0.88 o 
   6   1   0       55.75       65.75      1.89 o 
   7   1   0      190.65      191.92      3.74 o 
   8   1   0      139.36      150.28      3.44 o 
   9   1   0        0.90        1.22      0.50 o 
  10   1   0        0.12        0.67      0.82 o 
 -11   2   0        1.13        1.13      0.73 o 
 -10   2   0       23.15       22.46      1.40 o 
  -9   2   0       33.17       31.63      1.52 o 
  -8   2   0      163.30      156.28      3.17 o 
  -7   2   0      110.17      124.71      2.62 o 
  -6   2   0     1590.52     1597.94     17.38 o 
  -5   2   0      812.91      855.33      9.74 o 
  -4   2   0        1.37        1.77      0.33 o 
  -3   2   0     1279.29     1268.94     13.39 o 
  -2   2   0       44.13       51.26      1.03 o 
  -1   2   0      395.83      405.09      4.69 o 
   0   2   0      102.77      103.90      1.14 o 
   1   2   0    40505.79    30435.15    348.66 o 
   2   2   0      221.74      248.01      4.75 o 
   3   2   0      184.39      162.51      2.19 o 
   4   2   0       67.31       83.77      1.30 o 
   5   2   0       15.52       11.19      0.54 o 
   6   2   0        0.02        0.58      0.49 o 
   7   2   0       58.53       49.25      1.86 o 
   8   2   0       20.92       22.13      1.40 o 
   9   2   0        2.11        2.28      0.76 o 
 -11   3   0       11.30        8.89      1.07 o 
 -10   3   0      158.19      145.11      3.41 o 
  -9   3   0        9.61        7.46      0.88 o 
  -8   3   0      143.58      149.15      3.07 o 
  -7   3   0       39.40       37.50      1.37 o 
  -6   3   0      554.21      600.24      7.43 o 
  -5   3   0      277.82      303.00      4.20 o 
  -4   3   0       21.50       14.46      0.70 o 
  -3   3   0      672.27      706.86      8.11 o 
  -2   3   0      727.77      741.72      5.91 o 
  -1   3   0     1180.84     1250.72      9.52 o 
   0   3   0       87.47      101.83      1.28 o 
   1   3   0       75.63       87.62      1.60 o 
   2   3   0      432.91      443.13     21.64 o 
   3   3   0     4194.88     4442.49     33.71 o 
   4   3   0      470.18      465.72      4.43 o 
   5   3   0        7.46        6.78      0.55 o 
   6   3   0       26.41       26.88      1.40 o 
   7   3   0        0.01       -0.24      0.55 o 
   8   3   0       25.76       29.13      1.64 o 
 -12   4   0        6.19        7.42      0.81 o 
 -11   4   0        0.02       -0.12      0.48 o 
 -10   4   0      114.79      104.93      2.80 o 
  -9   4   0       45.85       48.79      1.83 o 
  -8   4   0      175.55      160.97      3.23 o 
  -7   4   0      148.79      148.15      2.89 o 
  -6   4   0        0.51       -0.33      0.37 o 
  -5   4   0     1532.06     1609.95     12.58 o 
  -4   4   0     1437.29     1530.86     11.86 o 
  -3   4   0      582.06      606.01      5.13 o 
  -2   4   0      626.12      622.06      5.18 o 
  -1   4   0      178.19      178.13      1.85 o 
   0   4   0       15.85       25.48      0.70 o 
   1   4   0       11.58        9.83      0.39 o 
   2   4   0     2815.93     3058.75     23.16 o 
   3   4   0       23.11       27.49      0.85 o 
   4   4   0      264.28      262.83      3.05 o 
   5   4   0       65.18       63.95      2.13 o 
   6   4   0        0.96        0.88      0.58 o 
   7   4   0        0.24        0.70      0.64 o 
   8   4   0        0.21       -0.37      0.67 o 
 -12   5   0        2.22        1.33      0.78 o 
 -11   5   0        0.07        0.20      0.50 o 
 -10   5   0       20.36       18.58      1.46 o 
  -9   5   0      193.69      164.94      2.58 o 
  -8   5   0        8.03        7.99      0.63 o 
  -7   5   0       92.24       88.36      1.63 o 
  -6   5   0      433.06      416.39      4.20 o 
  -5   5   0       30.26       27.62      0.82 o 
  -4   5   0      197.35      213.92      2.43 o 
  -3   5   0       34.75       24.26      0.68 o 
  -2   5   0      128.01      121.64      1.56 o 
  -1   5   0     1000.86     1081.65     12.39 o 
   0   5   0       77.60       74.67      0.96 o 
   1   5   0       33.40       30.47      0.90 o 
   2   5   0      169.77      179.77      2.35 o 
   3   5   0      245.04      240.27      2.93 o 
   4   5   0      398.54      413.89      6.48 o 
   5   5   0      167.80      162.49      3.77 o 
   6   5   0        2.68        3.74      0.88 o 
   7   5   0        0.23        0.67      0.79 o 
 -12   6   0        4.82        3.35      0.93 o 
 -11   6   0       57.45       54.77      1.62 o 
 -10   6   0        2.58        3.55      0.61 o 
  -9   6   0      212.07      197.98      2.94 o 
  -8   6   0        3.35        5.94      0.59 o 
  -7   6   0       49.28       48.54      1.24 o 
  -6   6   0       67.91       68.99      1.41 o 
  -5   6   0       10.47       11.30      0.62 o 
  -4   6   0      880.23      893.64      7.57 o 
  -3   6   0        0.01       -0.29      0.29 o 
  -2   6   0      817.44      818.71      6.88 o 
  -1   6   0      209.66      183.61      3.44 o 
   0   6   0       12.75       18.81      1.10 o 
   1   6   0      185.97      177.99      2.68 o 
   2   6   0       40.59       31.89      1.09 o 
   3   6   0      211.46      218.16      4.35 o 
   4   6   0        1.71        0.64      0.73 o 
   5   6   0        9.79        9.50      1.10 o 
   6   6   0       20.98       21.55      1.64 o 
 -11   7   0       12.77       10.41      0.88 o 
 -10   7   0        1.59        2.52      0.56 o 
  -9   7   0       11.42       11.17      0.80 o 
  -8   7   0       62.39       57.77      1.46 o 
  -7   7   0        0.33        0.14      0.41 o 
  -6   7   0      316.45      311.42      3.61 o 
  -5   7   0      327.64      322.17      3.58 o 
  -4   7   0      228.28      224.18      3.01 o 
  -3   7   0      243.12      239.53      4.23 o 
  -2   7   0       60.73       62.43      2.01 o 
  -1   7   0      196.88      202.49      3.90 o 
   0   7   0        0.01        0.64      0.52 o 
   1   7   0        0.09        0.70      0.67 o 
   2   7   0        8.10        6.33      0.91 o 
   3   7   0       24.08       25.20      1.58 o 
   4   7   0        3.22        2.71      0.79 o 
   5   7   0       41.63       37.11      2.07 o 
 -11   8   0       65.80       67.36      1.89 o 
 -10   8   0       44.86       45.58      1.48 o 
  -9   8   0        0.84        0.33      0.49 o 
  -8   8   0      205.35      193.77      3.38 o 
  -7   8   0       65.98       75.72      1.68 o 
  -6   8   0       46.14       46.48      1.29 o 
  -5   8   0      113.96      116.52      2.92 o 
  -4   8   0        0.14       -0.61      0.64 o 
  -3   8   0       75.08       78.29      2.40 o 
  -2   8   0       10.09       10.71      1.00 o 
  -1   8   0       15.41       18.81      1.34 o 
   0   8   0       29.42       28.58      1.55 o 
   1   8   0        3.13        0.00      0.67 o 
   2   8   0       26.07       26.73      1.64 o 
   3   8   0        0.53        0.91      0.73 o 
 -11   9   0        2.29        3.97      0.74 o 
 -10   9   0       10.77        7.37      0.80 o 
  -9   9   0       60.33       70.00      1.81 o 
  -8   9   0        0.52        1.11      0.78 o 
  -7   9   0      103.82      101.49      2.92 o 
  -6   9   0       27.99       29.80      1.67 o 
  -5   9   0       95.35       94.64      2.80 o 
  -4   9   0       57.35       53.51      2.13 o 
  -3   9   0       17.26       18.96      1.37 o 
  -2   9   0       74.18       69.80      2.44 o 
  -1   9   0       67.17       66.12      2.47 o 
   0   9   0       72.52       75.49      2.65 o 
   1   9   0        1.71        1.83      0.85 o 
   2   9   0        0.25       -0.15      0.70 o 
 -10  10   0       34.66       33.13      1.41 o 
  -9  10   0       28.18       28.70      1.86 o 
  -8  10   0       18.60       19.54      1.58 o 
  -7  10   0       62.87       59.81      2.40 o 
  -6  10   0       39.30       42.95      2.04 o 
  -5  10   0        0.35        0.46      0.70 o 
  -4  10   0        2.59        2.92      0.88 o 
  -3  10   0        3.77        1.67      0.73 o 
  -2  10   0        0.84        0.61      0.79 o 
  -1  10   0        2.13        4.11      1.00 o 
   0  10   0        0.04        0.91      0.85 o 
  -8  11   0       82.73       88.31      3.17 o 
  -7  11   0        2.41        2.95      0.97 o 
  -6  11   0        9.35        9.16      1.16 o 
  -5  11   0        9.46        7.40      1.19 o 
  -4  11   0        0.26        0.70      0.82 o 
  -3  11   0        0.51       -0.64      0.64 o 
  -2  11   0       10.27       10.23      1.37 o 
   1 -11   1        0.05       -0.03      0.61 o 
   2 -11   1        5.47        8.16      1.25 o 
   3 -11   1        1.33        0.82      0.85 o 
   4 -11   1        8.87       12.97      1.40 o 
   5 -11   1       17.45       17.72      1.55 o 
   6 -11   1        0.06        0.64      0.82 o 
   7 -11   1       12.46       12.45      1.43 o 
   8 -11   1        0.02        0.09      0.91 o 
   9 -11   1       24.93       27.91      1.95 o 
  -1 -10   1        6.93        6.51      1.13 o 
   0 -10   1       11.86       10.75      1.28 o 
   1 -10   1        9.85       10.35      1.22 o 
   2 -10   1        6.58        3.84      0.94 o 
   3 -10   1        2.91        2.37      0.88 o 
   4 -10   1       11.54        9.44      1.19 o 
   5 -10   1       68.75       68.82      2.53 o 
   6 -10   1        0.00       -0.43      0.76 o 
   7 -10   1        0.28       -0.70      0.70 o 
   8 -10   1        0.47       -0.43      0.76 o 
   9 -10   1       41.35       47.00      2.28 o 
  10 -10   1        0.36        1.88      0.65 o 
  -3  -9   1        0.17       -0.12      0.70 o 
  -2  -9   1        6.96        4.78      0.91 o 
  -1  -9   1        0.65        1.64      0.82 o 
   0  -9   1       54.22       47.55      2.04 o 
   1  -9   1       46.39       46.66      2.04 o 
   2  -9   1        7.39        6.12      0.94 o 
   3  -9   1       23.49       23.16      1.46 o 
   4  -9   1        4.14        4.47      0.91 o 
   5  -9   1      105.29      106.51      3.01 o 
   6  -9   1       67.84       64.96      2.34 o 
   7  -9   1        2.11       -0.45      0.45 o 
   8  -9   1       34.25       35.43      1.26 o 
   9  -9   1        1.65        1.05      0.56 o 
  10  -9   1        5.15        7.99      1.08 o 
  11  -9   1       11.83        8.87      0.88 o 
  -4  -8   1       84.09       81.37      2.89 o 
  -3  -8   1        0.01       -0.03      0.70 o 
  -2  -8   1        0.38        0.79      0.73 o 
  -1  -8   1        2.52        3.27      0.75 o 
   0  -8   1       55.02       49.04      1.92 o 
   1  -8   1      137.55      131.20      3.14 o 
   2  -8   1      100.79      108.43      2.83 o 
   3  -8   1        7.52        3.10      0.73 o 
   4  -8   1      131.64      129.89      3.14 o 
   5  -8   1      255.44      250.10      6.71 o 
   6  -8   1      347.38      335.44      6.27 o 
   7  -8   1       62.90       49.99      1.89 o 
   8  -8   1       23.78       20.80      0.98 o 
   9  -8   1        6.84        5.58      0.67 o 
  10  -8   1        9.83       14.74      0.97 o 
  11  -8   1        1.11        0.16      0.54 o 
  -5  -7   1      340.92      301.38      5.87 o 
  -4  -7   1        1.16       -0.40      0.67 o 
  -3  -7   1        3.56        2.53      0.82 o 
  -2  -7   1        1.06        0.96      0.52 o 
  -1  -7   1      175.11      168.30      4.19 o 
   0  -7   1       49.10       46.36      1.63 o 
   1  -7   1      226.93      234.54      4.20 o 
   2  -7   1      430.58      449.05      6.48 o 
   3  -7   1      181.37      204.25      3.80 o 
   4  -7   1        0.10        0.62      0.44 o 
   5  -7   1       33.39       30.86      1.00 o 
   6  -7   1      128.31      127.38      2.04 o 
   7  -7   1       54.79       58.90      1.43 o 
   8  -7   1       70.06       52.64      1.41 o 
   9  -7   1        0.85        1.68      0.51 o 
  10  -7   1       15.34       14.76      0.93 o 
  11  -7   1       25.63       25.74      2.15 o 
  -6  -6   1      209.54      197.31      4.51 o 
  -5  -6   1       55.77       54.91      2.19 o 
  -4  -6   1        2.14        1.67      0.76 o 
  -3  -6   1      552.79      559.03      7.93 o 
  -2  -6   1       62.38       54.75      1.33 o 
  -1  -6   1       52.42       58.07      1.49 o 
   0  -6   1       16.08       21.70      0.82 o 
   1  -6   1        6.71       10.44      0.82 o 
   2  -6   1       46.94       55.98      1.00 o 
   3  -6   1      482.35      533.33      4.80 o 
   4  -6   1        0.65        0.58      0.30 o 
   5  -6   1        8.14        8.85      0.56 o 
   6  -6   1       90.56       82.83      1.56 o 
   7  -6   1      432.14      413.25      6.15 o 
   8  -6   1      190.23      160.48      3.44 o 
   9  -6   1        4.10        5.02      0.88 o 
  10  -6   1        2.13        0.76      0.73 o 
  11  -6   1       24.42       29.22      1.22 o 
  -7  -5   1        0.22       -0.43      0.67 o 
  -6  -5   1        0.01       -0.61      0.61 o 
  -5  -5   1       37.95       40.21      1.77 o 
  -4  -5   1     2217.06     2203.35     24.32 o 
  -3  -5   1       34.37       29.97      0.95 o 
  -2  -5   1        0.83        1.77      0.99 o 
  -1  -5   1      151.56      187.05      2.32 o 
   0  -5   1       67.43       59.19      1.15 o 
   1  -5   1       10.07        8.04      0.64 o 
   2  -5   1      817.86      875.30      9.77 o 
   3  -5   1     2235.38     2298.96     26.27 o 
   4  -5   1       40.90       53.42      2.07 o 
   5  -5   1        3.99        0.21      0.40 o 
   6  -5   1        0.18        3.32      0.58 o 
   7  -5   1       67.82       68.73      2.01 o 
   8  -5   1       87.55       99.96      2.62 o 
   9  -5   1      268.61      238.86      4.47 o 
  10  -5   1        5.58        7.76      1.03 o 
  11  -5   1       14.65       14.98      1.34 o 
  -8  -4   1        0.22        0.73      0.67 o 
  -7  -4   1        0.53       -0.09      0.58 o 
  -6  -4   1       31.65       26.33      1.43 o 
  -5  -4   1      127.62      146.23      4.52 o 
  -4  -4   1      319.01      330.69      3.56 o 
  -3  -4   1        0.02        0.27      0.33 o 
  -2  -4   1     3593.71     3693.20     41.82 o 
  -1  -4   1        1.64        2.11      0.31 o 
   0  -4   1      495.13      494.08      5.34 o 
   1  -4   1       42.52       49.45      0.92 o 
   2  -4   1      736.70      742.69      5.99 o 
   3  -4   1      857.73      928.78     10.44 o 
   4  -4   1      648.51      690.83      8.19 o 
   5  -4   1        4.97        1.67      0.40 o 
   6  -4   1       24.74       32.63      1.22 o 
   7  -4   1      149.41      124.41      2.71 o 
   8  -4   1      479.94      471.39      6.79 o 
   9  -4   1      288.48      257.28      4.69 o 
  10  -4   1      130.65      127.79      3.26 o 
  11  -4   1       25.20       18.99      1.49 o 
  -9  -3   1        2.36        1.07      0.79 o 
  -8  -3   1       16.00       15.16      1.22 o 
  -7  -3   1       11.49        9.98      0.97 o 
  -6  -3   1        0.06        0.18      0.33 o 
  -5  -3   1       69.75       64.60      1.29 o 
  -4  -3   1       16.65       18.45      0.66 o 
  -3  -3   1     5511.89     5726.66     43.69 o 
  -2  -3   1        4.88        5.72      0.38 o 
  -1  -3   1      378.67      449.75     22.19 o 
   0  -3   1     2618.36     2789.97     27.33 o 
   1  -3   1      290.75      285.28      2.98 o 
   2  -3   1       35.72       38.08      0.97 o 
   3  -3   1     4662.74     4618.32     50.23 o 
   4  -3   1     3024.95     3127.69     33.48 o 
   5  -3   1        5.45        1.46      0.40 o 
   6  -3   1        9.39        4.51      0.61 o 
   7  -3   1      204.08      184.25      3.41 o 
   8  -3   1       22.61       27.27      1.37 o 
   9  -3   1       23.99       24.72      1.43 o 
  11  -3   1        5.00        3.17      1.00 o 
  -9  -2   1        2.78        1.49      0.67 o 
  -8  -2   1       18.49       16.89      1.19 o 
  -7  -2   1       12.15       12.31      0.69 o 
  -6  -2   1        0.55        0.69      0.30 o 
  -5  -2   1       53.25       47.74      1.02 o 
  -4  -2   1       55.10       77.16      1.24 o 
  -3  -2   1      935.96      990.48      7.93 o 
  -2  -2   1      418.05      438.00      4.23 o 
  -1  -2   1     8442.41     7866.42     67.97 o 
   0  -2   1     1816.43     1905.82     24.78 o 
   1  -2   1        3.35        1.87      0.18 o 
   2  -2   1     3582.99     3597.65     39.24 o 
   3  -2   1     3129.63     3080.57     33.64 o 
   4  -2   1      687.34      711.71      8.22 o 
   5  -2   1     1843.96     1887.57     20.18 o 
   6  -2   1      395.74      424.42      5.84 o 
   7  -2   1       36.21       33.54      1.40 o 
   8  -2   1      104.49      106.23      2.68 o 
   9  -2   1       99.65      102.31      2.80 o 
  10  -2   1       35.00       38.72      1.86 o 
  11  -2   1       71.89       63.89      2.50 o 
 -10  -1   1        0.99       -0.40      0.76 o 
  -9  -1   1       23.22       20.80      0.96 o 
  -8  -1   1       16.35       14.06      1.07 o 
  -7  -1   1        4.66        7.46      0.82 o 
  -6  -1   1       21.04       12.94      0.88 o 
  -5  -1   1      159.40      178.80      2.98 o 
  -4  -1   1      178.70      156.19      2.53 o 
  -3  -1   1       65.50       71.75      1.37 o 
  -2  -1   1    10270.06     9575.87    120.85 o 
  -1  -1   1      584.65      598.20      4.69 o 
   1  -1   1      106.69      107.27      1.46 o 
   2  -1   1      116.14      131.32      1.89 o 
   3  -1   1       11.28       15.13      0.64 o 
   4  -1   1        9.87       12.88      0.67 o 
   5  -1   1       43.87       39.30      1.28 o 
   6  -1   1       17.61       28.89      1.25 o 
   7  -1   1        4.23        2.10      0.64 o 
   8  -1   1       14.94       19.06      1.22 o 
   9  -1   1       25.50       22.01      1.40 o 
  10  -1   1       42.34       40.30      1.98 o 
 -11   0   1        0.17       -0.58      0.58 o 
 -10   0   1        9.92       10.71      1.10 o 
  -9   0   1        0.16       -0.46      0.58 o 
  -8   0   1       10.99        6.94      0.85 o 
  -7   0   1        3.24        4.95      0.73 o 
  -6   0   1      295.54      279.74      4.17 o 
  -5   0   1      269.07      306.95      4.20 o 
  -4   0   1      136.02      125.87      2.04 o 
  -3   0   1     2390.08     2280.46     24.96 o 
  -2   0   1      709.15      724.13      5.58 o 
   0   0   1     3307.20     2965.44     38.35 o 
   1   0   1     2179.87     2145.24     31.69 o 
   2   0   1       90.79       98.41      1.61 o 
   3   0   1        7.60        5.69      0.49 o 
   4   0   1      885.64      939.49     10.71 o 
   5   0   1      126.72      128.46      2.56 o 
   6   0   1      711.40      727.45      9.16 o 
   7   0   1        0.25        2.40      0.64 o 
   8   0   1       56.47       58.08      2.13 o 
   9   0   1        3.04        4.96      0.91 o 
  10   0   1        3.23        2.07      0.85 o 
 -11   1   1        1.42        0.62      0.51 o 
 -10   1   1        2.85        5.36      0.88 o 
  -9   1   1        0.01        0.79      0.55 o 
  -8   1   1      187.05      182.15      3.44 o 
  -7   1   1        2.37        5.87      0.64 o 
  -6   1   1      331.64      315.14      4.41 o 
  -5   1   1       17.70       12.75      0.70 o 
  -4   1   1      124.96      119.69      1.92 o 
  -3   1   1     2058.79     2040.21     15.62 o 
  -2   1   1      615.75      689.58      7.82 o 
  -1   1   1     4003.83     4150.54     31.64 o 
   0   1   1      319.44      309.27      3.59 o 
   1   1   1     2281.62     2191.91     16.85 o 
   2   1   1        1.44        1.10      0.24 o 
   3   1   1      690.00      780.14      6.39 o 
   4   1   1        3.54        4.57      0.31 o 
   5   1   1       84.06       88.32      1.35 o 
   6   1   1       22.93       21.58      1.19 o 
   7   1   1        0.55        1.37      0.61 o 
   8   1   1        2.98        1.03      0.67 o 
   9   1   1        0.07       -0.45      0.45 o 
 -11   2   1       13.39       14.37      0.94 o 
 -10   2   1        7.22        8.27      0.70 o 
  -9   2   1      188.55      188.03      3.65 o 
  -8   2   1       32.53       32.42      1.37 o 
  -7   2   1      139.94      125.05      2.50 o 
  -6   2   1       25.93       39.48      1.25 o 
  -5   2   1      980.48     1029.72     11.32 o 
  -4   2   1       63.18       71.49      1.43 o 
  -3   2   1       42.33       26.76      0.56 o 
  -2   2   1     6275.32     6340.37     48.04 o 
  -1   2   1      235.27      226.85      2.08 o 
   0   2   1      379.92      369.40      3.14 o 
   1   2   1        4.75        7.31      0.29 o 
   2   2   1        7.19        4.21      0.25 o 
   3   2   1       13.64       17.50      0.54 o 
   4   2   1       20.54       21.06      0.64 o 
   5   2   1       72.32       80.48      2.16 o 
   6   2   1      160.38      146.54      3.23 o 
   7   2   1       50.97       57.74      2.13 o 
   8   2   1        3.98        2.89      0.73 o 
   9   2   1       20.30       22.04      1.58 o 
 -12   3   1        8.42        5.94      1.13 o 
 -11   3   1       17.93       19.73      1.04 o 
 -10   3   1        0.06        0.60      0.47 o 
  -9   3   1       62.55       68.69      1.55 o 
  -8   3   1        0.79        2.61      0.47 o 
  -7   3   1      156.82      162.26      2.19 o 
  -6   3   1       12.04       19.75      0.68 o 
  -5   3   1       57.98       54.73      1.01 o 
  -4   3   1       59.31       50.68      0.92 o 
  -3   3   1     1994.58     2105.82     15.78 o 
  -2   3   1     1029.63     1009.31     19.68 o 
  -1   3   1       13.20       15.21      0.44 o 
   0   3   1        4.11        9.66      0.41 o 
   1   3   1        5.19        9.03      0.37 o 
   2   3   1      546.28      558.66      9.09 o 
   3   3   1      167.35      160.48      4.28 o 
   4   3   1        0.01        0.97      0.46 o 
   5   3   1       94.20       95.64      2.56 o 
   6   3   1        2.70        4.32      0.82 o 
   7   3   1        2.77        2.86      0.76 o 
   8   3   1        6.11        6.21      1.07 o 
 -12   4   1        2.85        3.20      0.88 o 
 -11   4   1       17.68       15.90      0.95 o 
 -10   4   1       60.23       65.61      1.63 o 
  -9   4   1       46.76       49.27      2.02 o 
  -8   4   1      180.58      190.96      2.63 o 
  -7   4   1       13.52       13.78      0.66 o 
  -6   4   1      210.28      208.38      2.51 o 
  -5   4   1      376.06      427.73      4.06 o 
  -4   4   1     1535.14     1652.01     12.76 o 
  -3   4   1       43.83       58.11      1.01 o 
  -2   4   1      525.12      508.60      4.43 o 
  -1   4   1       15.45        7.79      0.42 o 
   0   4   1      249.48      270.41      2.77 o 
   1   4   1      454.60      454.93      4.24 o 
   2   4   1        1.70        3.54      0.35 o 
   3   4   1      215.71      213.26      3.87 o 
   4   4   1       63.31       58.44      1.98 o 
   5   4   1        2.11        0.49      0.55 o 
   6   4   1        4.63        6.70      0.97 o 
   7   4   1        1.43        0.94      0.64 o 
 -12   5   1       17.78       19.09      1.61 o 
 -11   5   1       14.27       11.08      0.83 o 
 -10   5   1       77.53       81.65      1.80 o 
  -9   5   1        0.28        0.55      0.40 o 
  -8   5   1        4.81        9.07      0.64 o 
  -7   5   1        0.94        0.06      0.41 o 
  -6   5   1       21.45       22.67      1.40 o 
  -5   5   1        9.02        7.08      0.48 o 
  -4   5   1      253.18      248.84      2.75 o 
  -3   5   1        5.81        3.23      1.26 o 
  -2   5   1      294.31      311.75      3.13 o 
  -1   5   1      493.36      495.35      4.48 o 
   0   5   1       62.83       55.80      1.08 o 
   1   5   1        6.73        9.47      0.82 o 
   2   5   1      254.53      254.11      2.98 o 
   3   5   1       49.56       52.11      1.89 o 
   4   5   1       49.64       53.09      2.04 o 
   5   5   1        0.78        0.79      0.61 o 
   6   5   1        0.39       -0.24      0.52 o 
 -12   6   1       69.01       57.23      2.62 o 
 -11   6   1        8.50       10.29      0.90 o 
 -10   6   1       26.59       25.03      1.10 o 
  -9   6   1       17.95       21.92      0.96 o 
  -8   6   1        2.05        2.74      0.50 o 
  -7   6   1       37.86       43.07      1.17 o 
  -6   6   1       72.98       63.70      1.36 o 
  -5   6   1      762.93      753.32      6.71 o 
  -4   6   1       43.29       56.75      1.20 o 
  -3   6   1     1170.92     1222.96      9.93 o 
  -2   6   1       18.58       26.63      0.82 o 
  -1   6   1       94.36      106.97      2.56 o 
   0   6   1        2.59        4.47      0.73 o 
   1   6   1        2.04        0.97      0.67 o 
   2   6   1      147.51      152.17      3.47 o 
   3   6   1        1.42        2.28      0.73 o 
   4   6   1       14.50       16.56      1.37 o 
   5   6   1        5.21        8.04      1.13 o 
 -11   7   1        5.26        6.32      0.72 o 
 -10   7   1       21.78       23.30      1.10 o 
  -9   7   1       35.83       40.76      1.32 o 
  -8   7   1        0.03       -0.03      0.55 o 
  -7   7   1       47.52       51.69      1.33 o 
  -6   7   1        0.99        1.11      0.45 o 
  -5   7   1      194.17      190.00      2.58 o 
  -4   7   1       96.06       85.48      3.44 o 
  -3   7   1       24.39       27.52      1.40 o 
  -2   7   1        0.69        0.21      0.52 o 
  -1   7   1      284.39      267.41      4.75 o 
   0   7   1      167.24      160.39      3.62 o 
   1   7   1       60.08       55.83      2.16 o 
   2   7   1       18.24       18.75      1.34 o 
   3   7   1       26.75       25.57      1.64 o 
   4   7   1        0.32        0.88      0.79 o 
 -11   8   1       84.69       90.53      3.23 o 
 -10   8   1        0.98        0.89      0.76 o 
  -9   8   1       39.09       37.12      1.30 o 
  -8   8   1       56.14       59.34      1.57 o 
  -7   8   1        9.16        9.38      1.70 o 
  -6   8   1      102.88      103.60      1.95 o 
  -5   8   1       37.55       34.03      1.61 o 
  -4   8   1      311.16      304.61      5.27 o 
  -3   8   1       52.55       51.87      2.01 o 
  -2   8   1      111.45      113.88      2.98 o 
  -1   8   1        7.01        6.94      1.00 o 
   0   8   1        8.65       11.81      1.22 o 
   1   8   1       22.87       21.86      1.55 o 
   2   8   1        4.32        2.44      0.85 o 
   3   8   1        1.52        2.62      0.82 o 
 -10   9   1        4.82        8.84      0.85 o 
  -9   9   1        2.48        2.11      0.91 o 
  -8   9   1       72.09       70.86      1.76 o 
  -7   9   1        2.05        3.32      0.88 o 
  -6   9   1       52.76       52.93      2.10 o 
  -5   9   1        8.09        6.76      0.97 o 
  -4   9   1        2.52        2.22      0.79 o 
  -3   9   1       23.88       17.78      1.31 o 
  -2   9   1       11.20       12.48      1.28 o 
  -1   9   1        1.42        0.37      0.76 o 
   0   9   1       31.60       24.50      1.70 o 
   1   9   1       27.38       20.73      1.55 o 
  -9  10   1       10.14       11.99      1.37 o 
  -8  10   1       34.38       25.23      1.83 o 
  -7  10   1       48.65       53.21      2.25 o 
  -6  10   1        0.34       -0.15      0.70 o 
  -5  10   1       14.10       11.11      1.22 o 
  -4  10   1        0.03       -0.67      0.67 o 
  -3  10   1        9.78        8.68      1.22 o 
  -2  10   1        0.13        0.73      0.82 o 
  -1  10   1       28.43       27.30      1.89 o 
  -7  11   1       13.01       13.94      1.46 o 
  -6  11   1        0.36        1.34      0.88 o 
  -5  11   1        1.80        1.55      0.88 o 
  -4  11   1        1.41        0.46      0.76 o 
   4 -12   2       12.97       11.69      1.46 o 
   5 -12   2        0.93       -0.27      0.70 o 
   6 -12   2       12.77       11.17      1.43 o 
   1 -11   2        2.05        2.01      0.82 o 
   2 -11   2       20.15       22.86      1.64 o 
   3 -11   2       58.05       62.34      2.59 o 
   4 -11   2       20.85       20.30      1.64 o 
   5 -11   2       69.83       60.06      2.50 o 
   6 -11   2       24.35       21.64      1.74 o 
   7 -11   2       88.72       83.10      2.98 o 
   8 -11   2       65.15       58.29      2.53 o 
   9 -11   2        7.15        7.52      1.31 o 
  -1 -10   2       26.99       25.08      1.70 o 
   0 -10   2        1.41        2.50      0.82 o 
   1 -10   2        5.13        5.60      1.00 o 
   2 -10   2        0.96        0.03      0.58 o 
   3 -10   2      241.81      232.93      4.84 o 
   4 -10   2      110.22      109.10      3.17 o 
   5 -10   2       50.79       56.71      2.34 o 
   6 -10   2        5.72        6.82      1.10 o 
   7 -10   2        0.94       -0.12      0.67 o 
   8 -10   2       79.22       74.49      2.74 o 
   9 -10   2       45.21       39.05      2.01 o 
  10 -10   2        9.21       15.04      1.05 o 
  -3  -9   2        0.64        0.15      0.70 o 
  -2  -9   2        0.33       -0.47      0.53 o 
  -1  -9   2       32.62       32.74      1.28 o 
   0  -9   2       67.95       72.36      2.47 o 
   1  -9   2        0.14       -0.55      0.55 o 
   2  -9   2        5.44        5.24      0.79 o 
   3  -9   2       63.31       67.00      2.28 o 
   4  -9   2      244.23      249.33      4.84 o 
   5  -9   2      309.21      303.00      5.45 o 
   6  -9   2      388.82      384.42      6.45 o 
   7  -9   2       94.50       81.52      1.80 o 
   8  -9   2      101.35       92.29      2.00 o 
   9  -9   2       27.00       26.77      1.16 o 
  10  -9   2        6.90        9.91      0.88 o 
  -4  -8   2       31.30       23.16      1.61 o 
  -3  -8   2       14.25       13.85      0.91 o 
  -2  -8   2        7.50       11.01      0.85 o 
  -1  -8   2      148.06      125.91      3.93 o 
   0  -8   2      171.08      173.08      2.66 o 
   1  -8   2        0.04       -0.09      0.46 o 
   2  -8   2        2.65        2.77      0.58 o 
   3  -8   2       20.69       19.82      1.25 o 
   4  -8   2      194.92      186.05      3.77 o 
   5  -8   2      214.23      221.27      2.85 o 
   6  -8   2       73.39       64.91      1.50 o 
   7  -8   2        6.50        3.72      0.60 o 
   8  -8   2        0.43        0.54      0.43 o 
   9  -8   2       98.42       89.01      2.00 o 
  10  -8   2       64.91       56.27      1.66 o 
  11  -8   2        4.53        5.28      0.74 o 
  -6  -7   2        3.12        1.55      0.97 o 
  -5  -7   2       71.85       64.41      2.47 o 
  -4  -7   2       12.45       12.48      1.22 o 
  -3  -7   2        1.10        1.12      0.48 o 
  -2  -7   2      116.21      107.70      1.99 o 
  -1  -7   2       32.70       34.29      1.58 o 
   0  -7   2      155.57      164.20      2.53 o 
   1  -7   2      139.66      146.82      2.21 o 
   2  -7   2      101.54      102.52      2.53 o 
   3  -7   2       25.88       20.00      1.10 o 
   4  -7   2       85.31       81.01      2.36 o 
   5  -7   2      448.70      458.75      4.59 o 
   6  -7   2      196.06      176.79      3.59 o 
   7  -7   2     1057.12     1074.95     13.21 o 
   8  -7   2      258.67      244.37      4.66 o 
   9  -7   2       47.82       45.36      1.98 o 
  10  -7   2       23.65       21.09      1.49 o 
  11  -7   2        0.86        2.01      0.88 o 
  -7  -6   2        3.29        3.01      0.91 o 
  -6  -6   2       48.28       45.05      2.04 o 
  -5  -6   2       29.26       20.91      1.40 o 
  -4  -6   2        2.04        3.37      0.73 o 
  -3  -6   2        3.34        1.60      0.52 o 
  -2  -6   2       15.48       14.74      0.75 o 
  -1  -6   2       34.91       39.58      1.08 o 
   0  -6   2      186.48      172.19      2.30 o 
   1  -6   2        1.52        3.66      0.50 o 
   2  -6   2       31.09       33.87      0.75 o 
   3  -6   2       53.16       61.84      1.14 o 
   4  -6   2        4.32        2.56      0.49 o 
   5  -6   2      284.88      296.88      4.66 o 
   6  -6   2      388.23      391.30      5.84 o 
   7  -6   2       20.78       13.79      1.13 o 
   8  -6   2       11.47        9.41      1.07 o 
   9  -6   2       72.96       64.96      2.31 o 
  10  -6   2      172.68      183.89      4.17 o 
  11  -6   2       51.68       48.40      2.22 o 
  -8  -5   2        5.21        7.55      1.03 o 
  -7  -5   2        4.91        4.72      0.88 o 
  -6  -5   2        8.09       12.39      1.13 o 
  -5  -5   2        2.01        3.09      0.53 o 
  -4  -5   2       88.97       87.35      1.65 o 
  -3  -5   2       46.84       43.95      1.90 o 
  -2  -5   2       31.01       33.67      0.94 o 
  -1  -5   2        7.58        4.25      0.41 o 
   0  -5   2        4.09        8.10      0.48 o 
   1  -5   2      309.72      323.05      6.67 o 
   2  -5   2       18.49       18.63      0.91 o 
   3  -5   2      111.52      113.91      2.28 o 
   4  -5   2      344.91      349.11      4.93 o 
   5  -5   2      185.42      193.26      3.35 o 
   6  -5   2      389.08      427.22      6.09 o 
   7  -5   2      111.47      104.32      2.59 o 
   8  -5   2      973.92     1011.39     12.51 o 
   9  -5   2       25.45       24.81      1.49 o 
  10  -5   2       12.39       16.50      1.28 o 
  11  -5   2        8.15        8.52      1.16 o 
  -8  -4   2        5.04        3.80      0.82 o 
  -7  -4   2        7.17        8.55      0.94 o 
  -6  -4   2        0.80        1.94      0.44 o 
  -5  -4   2        1.46        1.86      0.55 o 
  -4  -4   2        5.80        4.90      0.46 o 
  -3  -4   2       34.77       33.26      0.90 o 
  -2  -4   2        0.10        3.28      0.56 o 
  -1  -4   2        0.73        3.23      1.25 o 
   0  -4   2       20.21       13.29      0.50 o 
   1  -4   2      536.69      556.37      4.83 o 
   2  -4   2      422.49      425.15      5.36 o 
   3  -4   2      576.58      635.28      7.55 o 
   4  -4   2      563.70      568.89      7.06 o 
   5  -4   2       43.12       41.92      1.37 o 
   6  -4   2        0.64        0.40      0.46 o 
   7  -4   2        1.10        1.83      0.52 o 
   8  -4   2      187.45      183.80      3.68 o 
   9  -4   2        4.58        6.33      0.97 o 
  10  -4   2      120.88      115.73      3.17 o 
  11  -4   2       71.83       74.21      2.65 o 
  -9  -3   2       44.22       47.52      2.04 o 
  -8  -3   2        0.11        0.73      0.58 o 
  -7  -3   2       18.52       23.82      0.91 o 
  -6  -3   2       85.79       75.43      1.47 o 
  -5  -3   2       20.56       25.84      0.82 o 
  -4  -3   2        0.22        0.15      0.25 o 
  -3  -3   2      417.68      428.85      3.97 o 
  -2  -3   2       22.64       36.59      0.87 o 
  -1  -3   2      338.04      371.02      3.34 o 
   0  -3   2       75.97       87.44      1.15 o 
   1  -3   2      538.09      552.58      9.06 o 
   2  -3   2     3812.88     3642.51     38.26 o 
   3  -3   2      187.09      157.74      2.53 o 
   4  -3   2      339.93      353.62      4.75 o 
   5  -3   2      231.20      239.93      3.77 o 
   6  -3   2       16.46       16.01      0.91 o 
   7  -3   2        1.83        1.70      0.61 o 
   8  -3   2       92.60       82.46      2.34 o 
   9  -3   2      347.44      345.55      5.84 o 
  10  -3   2       28.97       24.56      1.58 o 
  11  -3   2        6.93        8.22      1.19 o 
  -9  -2   2        0.72        1.07      0.58 o 
  -8  -2   2       11.27       10.03      0.57 o 
  -7  -2   2      222.62      197.15      2.61 o 
  -6  -2   2       51.41       54.44      1.16 o 
  -5  -2   2       66.76       76.66      1.30 o 
  -4  -2   2       82.71       94.75      1.36 o 
  -3  -2   2      854.53      949.45      6.17 o 
  -2  -2   2      401.26      398.60      3.11 o 
  -1  -2   2     1033.72      943.10      7.33 o 
   0  -2   2       13.77       13.14      0.43 o 
   1  -2   2     3552.72     3447.69     22.20 o 
   2  -2   2      493.55      562.89      6.42 o 
   3  -2   2      514.80      496.41      5.97 o 
   4  -2   2      132.93      150.10      2.59 o 
   5  -2   2       78.38       84.35      1.98 o 
   6  -2   2       50.05       49.80      1.61 o 
   7  -2   2       68.32       67.48      2.01 o 
   8  -2   2       50.10       50.10      1.89 o 
   9  -2   2       13.45       17.17      1.31 o 
  10  -2   2        0.71        0.33      0.76 o 
 -10  -1   2        0.09       -0.48      0.48 o 
  -9  -1   2       22.29       22.22      1.22 o 
  -8  -1   2      102.74      114.58      1.97 o 
  -7  -1   2        1.44        2.34      0.49 o 
  -6  -1   2      386.25      437.36      5.84 o 
  -5  -1   2       48.86       60.91      1.46 o 
  -4  -1   2      907.02      969.31      8.43 o 
  -3  -1   2       80.15       72.55      0.99 o 
  -2  -1   2     2406.79     2516.66     19.31 o 
  -1  -1   2      606.80      663.31      5.24 o 
   0  -1   2      316.54      330.76      2.70 o 
   1  -1   2      155.97      137.87      1.40 o 
   2  -1   2      624.57      615.74      7.63 o 
   3  -1   2      849.50      883.03      9.89 o 
   4  -1   2       13.89       20.37      0.62 o 
   5  -1   2        6.33       10.81      0.76 o 
   6  -1   2      105.61      102.10      2.44 o 
   7  -1   2       41.27       47.64      1.80 o 
   8  -1   2        3.83        1.03      0.61 o 
   9  -1   2        1.81        2.62      0.76 o 
  10  -1   2       31.53       28.80      1.74 o 
 -11   0   2       14.74       17.78      1.52 o 
 -10   0   2        3.71        4.75      1.54 o 
  -9   0   2        6.63        8.96      0.69 o 
  -8   0   2       33.09       27.14      1.00 o 
  -7   0   2        1.08        0.96      0.37 o 
  -6   0   2      392.65      407.49      3.94 o 
  -5   0   2      420.76      413.65      3.77 o 
  -4   0   2       30.79       24.38      0.56 o 
  -3   0   2       43.11       57.68      1.20 o 
  -2   0   2      178.53      171.98      2.44 o 
  -1   0   2       58.72       57.59      1.10 o 
   0   0   2     2384.66     2234.04     25.39 o 
   1   0   2       18.32       17.89      0.44 o 
   2   0   2      304.80      296.47      8.20 o 
   3   0   2       24.50       26.93      0.69 o 
   4   0   2        7.71       10.99      0.76 o 
   5   0   2       31.75       38.60      1.40 o 
   6   0   2      197.72      191.37      3.65 o 
   7   0   2        0.43       -0.52      0.52 o 
   8   0   2        0.08       -0.58      0.61 o 
   9   0   2        5.63        8.74      1.16 o 
  10   0   2        1.55        2.01      0.85 o 
 -11   1   2        0.09       -0.64      0.64 o 
 -10   1   2        1.75        1.58      0.48 o 
  -9   1   2       67.84       58.24      1.42 o 
  -8   1   2       65.95       72.29      1.47 o 
  -7   1   2      385.69      402.13      4.04 o 
  -6   1   2       14.99       17.24      1.32 o 
  -5   1   2      290.87      312.04      3.01 o 
  -4   1   2     1012.37     1087.44      8.45 o 
  -3   1   2       80.23       84.29      0.99 o 
  -2   1   2      482.44      528.17      4.25 o 
  -1   1   2     1572.85     1700.16     12.79 o 
   0   1   2       16.73       19.23      0.45 o 
   1   1   2      363.30      401.69      3.50 o 
   2   1   2      426.50      473.59      4.18 o 
   3   1   2        8.74        6.18      0.41 o 
   4   1   2       43.01       37.76      1.10 o 
   5   1   2       18.27       13.79      0.97 o 
   6   1   2       13.78        9.44      0.91 o 
   7   1   2       82.51       75.09      2.40 o 
   8   1   2       16.26       17.62      1.40 o 
   9   1   2        0.92        0.79      0.57 o 
 -11   2   2        3.38        1.70      0.79 o 
 -10   2   2        3.78        6.04      0.88 o 
  -9   2   2       22.89       22.92      0.91 o 
  -8   2   2        0.14        0.23      0.32 o 
  -7   2   2       56.79       44.19      1.05 o 
  -6   2   2      209.10      236.17      2.59 o 
  -5   2   2     1018.90     1148.32      9.09 o 
  -4   2   2      401.25      420.75      4.96 o 
  -3   2   2      954.96     1018.14      7.93 o 
  -2   2   2     1019.05     1012.09      7.84 o 
  -1   2   2      132.11      122.29      1.38 o 
   0   2   2      326.43      339.72      3.64 o 
   1   2   2        1.50        3.92      0.35 o 
   2   2   2       22.62       27.40      0.73 o 
   3   2   2      173.57      170.91      2.15 o 
   4   2   2       31.23       30.29      1.31 o 
   5   2   2       95.85       87.91      2.40 o 
   6   2   2       63.39       62.68      2.16 o 
   7   2   2      106.11       99.90      2.98 o 
   8   2   2        2.64        1.92      0.67 o 
 -12   3   2        2.88        5.48      1.10 o 
 -11   3   2        1.95       -0.33      0.67 o 
 -10   3   2       11.93       11.99      0.76 o 
  -9   3   2       25.46       24.41      0.96 o 
  -8   3   2      263.38      234.18      4.22 o 
  -7   3   2       38.55       47.81      1.61 o 
  -6   3   2       54.05       58.93      1.12 o 
  -5   3   2        1.32        1.19      0.27 o 
  -4   3   2       17.14       21.77      0.61 o 
  -3   3   2      778.15      918.93      7.37 o 
  -2   3   2      119.41      128.06      1.55 o 
  -1   3   2       56.99       55.01      0.93 o 
   0   3   2      523.23      581.69      4.99 o 
   1   3   2        0.25        0.38      0.25 o 
   2   3   2        1.04        1.75      0.28 o 
   3   3   2        7.91       10.42      0.61 o 
   4   3   2      116.76      120.05      2.86 o 
   5   3   2        1.53        0.18      0.49 o 
   6   3   2        1.66        3.26      0.76 o 
   7   3   2        0.02        0.33      0.64 o 
   8   3   2        0.54        1.37      0.79 o 
 -12   4   2       11.25       11.48      1.40 o 
 -11   4   2       12.84       11.05      1.31 o 
 -10   4   2        1.55        2.37      0.51 o 
  -9   4   2        0.32       -0.53      0.67 o 
  -8   4   2        0.19        0.38      0.33 o 
  -7   4   2       19.86       19.29      0.77 o 
  -6   4   2       45.75       47.97      1.06 o 
  -5   4   2      446.93      500.53      8.17 o 
  -4   4   2      140.43      186.13      2.19 o 
  -3   4   2      619.80      624.48      5.39 o 
  -2   4   2       28.95       26.99      1.05 o 
  -1   4   2     1289.14     1321.33     10.38 o 
   0   4   2       55.49       54.78      1.07 o 
   1   4   2       42.57       49.17      1.05 o 
   2   4   2       67.16       67.16      1.32 o 
   3   4   2        3.44        3.64      0.61 o 
   4   4   2       76.44       68.70      2.22 o 
   5   4   2        3.19        4.29      0.82 o 
   6   4   2        9.86       11.69      1.22 o 
   7   4   2       12.17       12.18      1.28 o 
 -12   5   2        0.01       -0.70      0.76 o 
 -11   5   2       23.08       25.97      1.74 o 
 -10   5   2        2.08        0.15      0.67 o 
  -9   5   2        0.15       -0.52      0.90 o 
  -8   5   2       46.11       43.78      1.19 o 
  -7   5   2       27.37       25.45      0.90 o 
  -6   5   2       26.99       29.20      1.49 o 
  -5   5   2      258.83      254.75      3.18 o 
  -4   5   2       17.31       11.95      0.72 o 
  -3   5   2      562.05      608.15      6.06 o 
  -2   5   2       12.69       21.89      0.73 o 
  -1   5   2        5.98        4.66      0.44 o 
   0   5   2       28.92       32.66      1.69 o 
   1   5   2       51.41       47.91      1.67 o 
   2   5   2       22.26       21.55      1.34 o 
   3   5   2       27.26       22.43      1.34 o 
   4   5   2        0.10       -0.18      0.61 o 
   5   5   2        2.97        4.66      0.94 o 
   6   5   2        1.22        2.98      0.85 o 
 -12   6   2        0.59        1.03      0.88 o 
 -11   6   2       13.76       15.49      1.43 o 
 -10   6   2        4.48        3.77      0.88 o 
  -9   6   2        1.42        4.40      0.56 o 
  -8   6   2        1.74        2.52      0.45 o 
  -7   6   2        3.00        2.54      0.47 o 
  -6   6   2       25.33       25.70      0.93 o 
  -5   6   2        8.23        9.28      0.63 o 
  -4   6   2       44.77       42.15      1.37 o 
  -3   6   2       13.93       11.76      0.67 o 
  -2   6   2      114.53      129.11      1.89 o 
  -1   6   2      161.42      165.14      3.35 o 
   0   6   2       56.89       55.70      1.98 o 
   1   6   2       49.86       49.83      1.89 o 
   2   6   2        2.07        4.11      0.88 o 
   3   6   2        7.96        9.41      1.13 o 
   4   6   2        0.17        0.27      0.67 o 
   5   6   2        0.00       -0.46      0.46 o 
 -11   7   2       12.67       14.06      1.46 o 
 -10   7   2       21.49       29.31      1.80 o 
  -9   7   2        0.13       -0.27      0.45 o 
  -8   7   2       27.20       31.25      1.13 o 
  -7   7   2        0.11        0.21      0.39 o 
  -6   7   2       16.07       14.02      0.83 o 
  -5   7   2       42.03       38.99      2.40 o 
  -4   7   2      217.85      207.93      7.35 o 
  -3   7   2       53.03       45.32      1.77 o 
  -2   7   2       16.74       20.03      1.28 o 
  -1   7   2        3.91        3.26      0.79 o 
   0   7   2       71.25       66.91      2.28 o 
   1   7   2        0.14       -0.21      0.70 o 
   2   7   2        2.98        3.01      0.91 o 
   3   7   2        8.77       10.71      1.19 o 
 -11   8   2       13.24       12.57      1.46 o 
 -10   8   2       11.01       16.80      1.46 o 
  -9   8   2        1.77        0.27      0.51 o 
  -8   8   2        2.90        3.55      1.69 o 
  -7   8   2       79.08       78.54      1.77 o 
  -6   8   2        7.76        8.72      0.70 o 
  -5   8   2       21.82       19.57      1.28 o 
  -4   8   2       21.75       25.45      1.46 o 
  -3   8   2       48.46       51.66      2.04 o 
  -2   8   2       35.72       25.11      1.52 o 
  -1   8   2        0.09       -0.40      0.64 o 
   0   8   2       33.29       28.22      1.74 o 
   1   8   2        5.59        7.40      1.13 o 
   2   8   2        0.07       -0.82      0.82 o 
 -10   9   2       25.40       23.96      1.74 o 
  -9   9   2       72.77       76.09      3.10 o 
  -8   9   2        4.08        6.06      0.75 o 
  -7   9   2       98.33       90.16      2.83 o 
  -6   9   2       10.73        9.47      1.10 o 
  -5   9   2       27.19       22.71      1.49 o 
  -4   9   2       55.16       50.68      2.10 o 
  -3   9   2       25.70       26.15      1.61 o 
  -2   9   2       23.72       27.00      1.67 o 
  -1   9   2        0.78        2.16      0.88 o 
   0   9   2        4.02        2.50      0.97 o 
  -9  10   2       13.93       14.09      1.49 o 
  -8  10   2        7.40        9.04      1.22 o 
  -7  10   2        3.34        3.20      0.91 o 
  -6  10   2       13.66       11.66      1.28 o 
  -5  10   2       23.64       23.41      1.70 o 
  -4  10   2        1.27       -0.15      0.76 o 
  -3  10   2       46.15       44.81      2.22 o 
  -2  10   2       48.42       46.42      2.34 o 
   3 -12   3      137.96      130.28      3.87 o 
   4 -12   3       21.69       15.86      1.46 o 
   5 -12   3       22.08       18.78      1.58 o 
   6 -12   3       25.58       22.25      1.83 o 
   7 -12   3        0.19        0.88      0.82 o 
   0 -11   3        2.01        3.68      0.97 o 
   1 -11   3       31.31       25.84      1.77 o 
   2 -11   3       25.15       23.59      1.67 o 
   3 -11   3        1.15        3.23      0.94 o 
   4 -11   3        2.71        0.49      0.67 o 
   5 -11   3       89.85       87.48      3.04 o 
   6 -11   3      113.54      111.41      3.44 o 
   7 -11   3      109.06      105.08      3.38 o 
   8 -11   3        3.76        5.30      1.07 o 
   9 -11   3       54.11       56.25      2.53 o 
  -2 -10   3        0.08        0.12      0.59 o 
  -1 -10   3        2.30        4.94      0.72 o 
   0 -10   3       28.18       26.92      1.22 o 
   1 -10   3        4.07        2.34      0.76 o 
   2 -10   3       85.42       84.17      2.71 o 
   3 -10   3       77.38       69.89      2.44 o 
   4 -10   3      398.83      415.29      6.97 o 
   5 -10   3        0.26       -0.06      0.79 o 
   6 -10   3        1.49        0.49      0.79 o 
   7 -10   3       40.98       45.60      2.16 o 
   8 -10   3        0.24       -0.70      0.73 o 
   9 -10   3        5.74        6.41      1.16 o 
  10 -10   3        3.03        1.94      0.61 o 
  -4  -9   3        0.72        0.94      0.79 o 
  -3  -9   3        4.54        3.22      0.85 o 
  -2  -9   3       16.26       16.48      1.03 o 
  -1  -9   3        9.23       10.73      1.11 o 
   0  -9   3       91.42       81.40      1.85 o 
   1  -9   3       71.04       69.13      2.28 o 
   2  -9   3        9.03       10.81      1.07 o 
   3  -9   3        9.96       10.71      1.10 o 
   4  -9   3       46.96       40.82      1.86 o 
   5  -9   3        0.02        1.16      0.79 o 
   6  -9   3      294.95      289.73      5.36 o 
   7  -9   3      167.00      173.71      2.73 o 
   8  -9   3       41.51       45.32      1.43 o 
   9  -9   3       10.99       10.34      0.84 o 
  10  -9   3       62.23       57.04      1.72 o 
  -5  -8   3        5.95        4.23      0.94 o 
  -4  -8   3       11.49       13.46      0.92 o 
  -3  -8   3       24.75       24.27      1.12 o 
  -2  -8   3       32.70       37.66      1.26 o 
  -1  -8   3       24.97       26.09      1.06 o 
   0  -8   3       25.65       30.08      1.72 o 
   1  -8   3      101.56       98.66      1.90 o 
   2  -8   3       23.41       23.20      1.28 o 
   3  -8   3       15.36       16.50      1.07 o 
   4  -8   3       42.53       41.89      1.74 o 
   5  -8   3      525.49      542.02      5.34 o 
   6  -8   3        3.64        4.17      0.76 o 
   7  -8   3       17.86       17.47      1.34 o 
   8  -8   3        3.72        4.05      0.88 o 
   9  -8   3        0.23       -0.61      0.61 o 
  10  -8   3        6.00        4.35      0.97 o 
  11  -8   3       19.71       15.52      1.49 o 
  -6  -7   3        2.26        2.31      0.82 o 
  -5  -7   3       42.53       45.61      1.54 o 
  -4  -7   3        5.57        5.71      0.65 o 
  -3  -7   3       72.91       81.48      1.75 o 
  -2  -7   3        0.00        0.82      0.45 o 
  -1  -7   3        6.03        7.09      0.62 o 
   0  -7   3        4.91        6.10      0.56 o 
   1  -7   3      154.55      150.49      4.06 o 
   2  -7   3       38.17       26.82      0.92 o 
   3  -7   3        8.73        9.95      0.82 o 
   4  -7   3      254.03      251.40      4.35 o 
   5  -7   3       21.76       25.33      1.34 o 
   6  -7   3       86.75       77.01      2.31 o 
   7  -7   3      100.31      105.05      2.83 o 
   8  -7   3      161.75      167.94      3.77 o 
   9  -7   3       21.87       23.62      1.52 o 
  10  -7   3       10.41       11.20      1.16 o 
  11  -7   3      119.63      121.33      3.59 o 
  -7  -6   3        0.53        1.34      0.73 o 
  -6  -6   3       12.23       11.78      1.13 o 
  -5  -6   3       21.75       21.93      0.97 o 
  -4  -6   3        0.21        0.20      0.40 o 
  -3  -6   3       30.59       29.64      1.02 o 
  -2  -6   3       43.99       50.74      1.20 o 
  -1  -6   3      261.43      281.75      3.23 o 
   0  -6   3       41.69       45.42      1.09 o 
   1  -6   3       42.13       36.70      0.96 o 
   2  -6   3       71.20       63.04      1.29 o 
   3  -6   3      195.53      201.75      3.53 o 
   4  -6   3      245.90      257.95      4.20 o 
   5  -6   3        0.69        2.62      0.61 o 
   6  -6   3      638.49      629.22      8.34 o 
   7  -6   3        0.33       -0.06      0.61 o 
   8  -6   3        0.05        0.27      0.67 o 
   9  -6   3       25.05       26.42      1.58 o 
  10  -6   3       34.28       34.31      1.86 o 
  11  -6   3       18.39       18.60      1.52 o 
  -8  -5   3        0.14       -0.06      0.61 o 
  -7  -5   3        1.25        2.62      0.70 o 
  -6  -5   3        2.98        3.01      1.29 o 
  -5  -5   3        7.50       12.34      0.78 o 
  -4  -5   3      409.81      419.67      4.37 o 
  -3  -5   3       19.84       18.73      0.74 o 
  -2  -5   3      315.72      327.77      3.44 o 
  -1  -5   3       23.18       14.20      0.60 o 
   0  -5   3      100.08       94.22      1.46 o 
   1  -5   3        0.11        0.22      0.50 o 
   2  -5   3      982.93     1058.00      8.71 o 
   3  -5   3        8.29        4.23      0.58 o 
   4  -5   3      288.44      304.28      4.54 o 
   5  -5   3      861.32      839.80     10.20 o 
   6  -5   3       73.13       79.45      2.16 o 
   7  -5   3      115.95      114.21      2.80 o 
   8  -5   3      151.81      147.48      3.38 o 
   9  -5   3       53.12       58.75      2.19 o 
  10  -5   3       22.14       22.59      1.52 o 
  11  -5   3        5.29        4.54      0.91 o 
  -8  -4   3        8.43        7.52      0.97 o 
  -7  -4   3        0.41        0.08      0.37 o 
  -6  -4   3        4.32        6.08      0.75 o 
  -5  -4   3        0.29        1.08      0.34 o 
  -4  -4   3        7.25       10.01      0.57 o 
  -3  -4   3       48.11       48.20      0.74 o 
  -2  -4   3       15.83        9.11      0.46 o 
  -1  -4   3      299.97      304.96      5.28 o 
   0  -4   3     1724.72     1797.91     13.84 o 
   1  -4   3       64.54       79.65      1.20 o 
   2  -4   3      235.15      283.85      2.83 o 
   3  -4   3     1018.46     1006.22     11.35 o 
   4  -4   3      629.31      679.72      8.28 o 
   5  -4   3      461.10      501.77      6.67 o 
   6  -4   3       90.92       81.67      2.13 o 
   7  -4   3        2.70        2.62      0.61 o 
   8  -4   3       46.33       50.96      1.95 o 
   9  -4   3        1.21        0.52      0.70 o 
  10  -4   3       26.22       24.93      1.61 o 
  11  -4   3        5.06        4.47      1.00 o 
  -8  -3   3        0.31        0.99      0.44 o 
  -7  -3   3       22.38       17.62      0.79 o 
  -6  -3   3       21.69       25.00      0.68 o 
  -5  -3   3        4.41        5.37      0.66 o 
  -4  -3   3      369.14      383.82      2.99 o 
  -3  -3   3      124.18      126.49      1.26 o 
  -2  -3   3      509.04      511.82      3.54 o 
  -1  -3   3     3031.36     2939.07     23.27 o 
   0  -3   3      133.16      137.53      1.20 o 
   1  -3   3     1319.34     1398.01     10.72 o 
   2  -3   3     1471.47     1515.68      9.55 o 
   3  -3   3     2300.53     2404.62     25.11 o 
   4  -3   3       21.16       25.33      1.03 o 
   5  -3   3        0.46        0.55      0.37 o 
   6  -3   3      118.17      108.85      2.50 o 
   7  -3   3       23.86       23.20      1.28 o 
   8  -3   3       59.78       61.76      2.13 o 
   9  -3   3       23.54       23.90      1.49 o 
  10  -3   3       26.57       24.38      1.61 o 
  -9  -2   3        1.22        0.76      0.58 o 
  -8  -2   3       55.34       70.55      1.27 o 
  -7  -2   3       29.43       36.04      0.85 o 
  -6  -2   3      106.02      119.93      1.47 o 
  -5  -2   3      130.41      123.83      1.39 o 
  -4  -2   3       66.39       70.61      1.30 o 
  -3  -2   3       55.32       52.62      0.69 o 
  -2  -2   3      162.44      144.41      1.24 o 
  -1  -2   3        0.60       -0.06      0.12 o 
   0  -2   3      439.72      462.11      3.12 o 
   1  -2   3      559.11      623.28      4.14 o 
   2  -2   3       90.35      119.73      1.46 o 
   3  -2   3      331.93      362.38      4.43 o 
   4  -2   3       22.45       30.38      1.13 o 
   5  -2   3      669.31      714.30      8.86 o 
   6  -2   3       88.49       93.18      2.34 o 
   7  -2   3      149.76      144.31      3.23 o 
   8  -2   3        2.66        2.77      0.67 o 
   9  -2   3       24.93       25.97      1.52 o 
  10  -2   3        5.00        4.32      1.00 o 
 -10  -1   3       13.23       15.81      0.99 o 
  -9  -1   3        1.58        3.90      0.82 o 
  -8  -1   3       37.59       26.48      1.23 o 
  -7  -1   3      124.76      144.85      2.04 o 
  -6  -1   3       96.79       83.22      1.36 o 
  -5  -1   3      462.12      463.42      4.14 o 
  -4  -1   3       24.71       38.51      2.21 o 
  -3  -1   3      178.93      181.76      1.75 o 
  -2  -1   3      202.15      200.60      2.80 o 
  -1  -1   3      266.28      241.37      2.27 o 
   0  -1   3     4700.42     4485.97     28.29 o 
   1  -1   3       33.80       37.85      0.99 o 
   2  -1   3     2203.65     2226.68     13.75 o 
   3  -1   3      165.74      169.93      4.14 o 
   4  -1   3      676.04      712.39      6.11 o 
   5  -1   3       39.13       43.86      1.52 o 
   6  -1   3        3.36        3.07      0.67 o 
   7  -1   3       17.13       15.04      1.13 o 
   8  -1   3        1.55        1.25      0.70 o 
   9  -1   3       30.52       29.40      1.77 o 
  10  -1   3        1.25        2.95      0.97 o 
 -11   0   3        1.60        0.85      0.94 o 
 -10   0   3        3.41        2.16      0.79 o 
  -9   0   3       24.22       31.63      1.61 o 
  -8   0   3       37.47       39.55      1.07 o 
  -7   0   3      197.52      229.56      2.68 o 
  -6   0   3        5.41       11.96      0.55 o 
  -5   0   3      429.51      455.56      4.04 o 
  -4   0   3       19.55       13.72      0.40 o 
  -3   0   3       17.85       18.51      0.76 o 
  -2   0   3      168.08      166.72      2.56 o 
  -1   0   3     1703.17     1648.70     27.88 o 
   0   0   3      534.08      496.88      7.66 o 
   1   0   3      388.92      376.41      3.35 o 
   2   0   3       44.45       46.60      1.46 o 
   3   0   3      133.89      151.95      1.94 o 
   4   0   3        0.32       -0.37      0.37 o 
   5   0   3       18.20       21.34      1.13 o 
   6   0   3      333.43      349.97      5.63 o 
   7   0   3      142.18      138.01      3.32 o 
   8   0   3       31.20       32.84      1.86 o 
   9   0   3        6.27        7.24      1.13 o 
 -11   1   3        1.90        3.14      0.91 o 
 -10   1   3        0.88        1.07      0.73 o 
  -9   1   3       42.06       34.03      1.74 o 
  -8   1   3      129.24      135.80      2.03 o 
  -7   1   3        1.36        1.89      0.38 o 
  -6   1   3      405.79      419.39      3.94 o 
  -5   1   3      259.43      245.73      2.60 o 
  -4   1   3       46.81       39.82      0.69 o 
  -3   1   3       79.01       70.84      0.90 o 
  -2   1   3       31.96       31.66      1.42 o 
  -1   1   3      377.23      419.31      3.68 o 
   0   1   3      351.25      364.16      3.25 o 
   1   1   3      146.91      136.10      1.65 o 
   2   1   3      135.06      125.78      1.69 o 
   3   1   3      617.33      612.28     11.45 o 
   4   1   3      149.69      162.00      2.25 o 
   5   1   3      228.24      219.78      4.05 o 
   6   1   3        5.19        4.02      0.79 o 
   7   1   3        4.53        3.32      0.82 o 
   8   1   3        5.55        5.81      0.97 o 
 -11   2   3        5.81        7.00      1.10 o 
 -10   2   3        2.28       -0.09      0.70 o 
  -9   2   3       25.14       26.27      1.58 o 
  -8   2   3      185.44      182.69      2.42 o 
  -7   2   3      133.79      139.61      1.92 o 
  -6   2   3        0.51        3.25      0.35 o 
  -5   2   3       34.54       58.01      0.98 o 
  -4   2   3        7.16        5.93      0.34 o 
  -3   2   3      311.17      348.68      4.29 o 
  -2   2   3     1175.84     1274.53     14.69 o 
  -1   2   3      804.96      860.77      6.89 o 
   0   2   3       20.17       32.03      0.73 o 
   1   2   3      708.65      707.01     12.33 o 
   2   2   3      172.66      171.19      2.15 o 
   3   2   3        0.18        0.07      0.33 o 
   4   2   3      164.46      151.67      2.25 o 
   5   2   3       71.89       75.83      2.31 o 
   6   2   3        0.35        0.24      0.49 o 
   7   2   3       45.58       41.49      2.01 o 
   8   2   3       15.40       13.09      1.37 o 
 -12   3   3        0.45       -0.73      0.73 o 
 -11   3   3       16.11       15.68      1.46 o 
 -10   3   3       32.60       35.13      1.89 o 
  -9   3   3        0.58        1.46      0.73 o 
  -8   3   3      169.29      152.26      2.19 o 
  -7   3   3       75.09       84.58      1.45 o 
  -6   3   3       39.58       35.53      0.87 o 
  -5   3   3        8.57       10.00      0.50 o 
  -4   3   3       17.51       21.17      0.94 o 
  -3   3   3      381.79      389.30      5.36 o 
  -2   3   3       51.78       49.48      0.93 o 
  -1   3   3      855.54      924.47      7.53 o 
   0   3   3      123.07      124.75      1.68 o 
   1   3   3        6.56        4.31      0.61 o 
   2   3   3       15.81       15.80      0.70 o 
   3   3   3       73.30       78.00      1.54 o 
   4   3   3      122.41      113.81      2.89 o 
   5   3   3       90.55       85.14      2.62 o 
   6   3   3       12.98       10.99      1.16 o 
   7   3   3        5.16        3.96      0.91 o 
 -12   4   3        5.87        5.63      1.13 o 
 -11   4   3       37.03       31.93      1.92 o 
 -10   4   3        6.33        7.18      0.97 o 
  -9   4   3       24.35       34.94      1.77 o 
  -8   4   3      467.80      461.39      4.70 o 
  -7   4   3      326.09      295.95      4.11 o 
  -6   4   3      147.97      154.87      2.08 o 
  -5   4   3        4.09        2.78      0.39 o 
  -4   4   3      245.34      227.19      2.56 o 
  -3   4   3        0.09       -0.24      0.25 o 
  -2   4   3        2.28        2.68      0.34 o 
  -1   4   3      406.07      427.13      4.10 o 
   0   4   3      159.60      188.94      2.35 o 
   1   4   3       35.90       34.59      1.99 o 
   2   4   3        0.56        0.17      0.53 o 
   3   4   3       90.66       85.57      1.68 o 
   4   4   3        0.05        0.37      0.67 o 
   5   4   3       44.58       44.50      2.01 o 
   6   4   3       18.55       15.68      1.40 o 
 -12   5   3        0.05        0.37      0.85 o 
 -11   5   3        0.49        0.00      0.70 o 
 -10   5   3        4.87        6.27      0.91 o 
  -9   5   3       37.22       33.45      1.70 o 
  -8   5   3       28.88       33.55      1.48 o 
  -7   5   3      392.42      377.72      4.07 o 
  -6   5   3      340.55      356.49      3.80 o 
  -5   5   3       21.77       22.33      0.91 o 
  -4   5   3       38.34       34.73      0.94 o 
  -3   5   3        7.63        7.52      0.54 o 
  -2   5   3       84.43       78.83      1.42 o 
  -1   5   3       11.97       12.45      0.65 o 
   0   5   3       85.13       95.16      2.16 o 
   1   5   3      192.82      198.56      3.90 o 
   2   5   3       63.22       53.18      2.01 o 
   3   5   3        2.95        2.16      0.67 o 
   4   5   3        1.89        1.74      0.79 o 
   5   5   3        6.46        5.27      0.94 o 
 -11   6   3        1.64        1.40      0.79 o 
 -10   6   3       38.18       41.55      2.07 o 
  -9   6   3       37.92       33.33      1.80 o 
  -8   6   3       65.48       64.74      1.53 o 
  -7   6   3      440.41      429.13      4.58 o 
  -6   6   3      428.85      439.65      4.62 o 
  -5   6   3      458.17      447.89      4.57 o 
  -4   6   3        0.24       -0.39      0.39 o 
  -3   6   3      197.93      190.04      2.52 o 
  -2   6   3       28.50       24.97      0.88 o 
  -1   6   3        3.65        2.56      0.67 o 
   0   6   3        4.00        5.14      0.85 o 
   1   6   3        6.60       12.08      1.16 o 
   2   6   3       11.80       11.17      1.19 o 
   3   6   3        4.10        5.60      1.00 o 
   4   6   3        2.06        2.16      0.91 o 
 -11   7   3        0.60        2.77      0.91 o 
 -10   7   3        0.68        0.49      0.67 o 
  -9   7   3        0.75        0.97      0.70 o 
  -8   7   3       31.51       28.76      1.40 o 
  -7   7   3       21.23       17.83      0.92 o 
  -6   7   3      209.68      192.83      4.38 o 
  -5   7   3      494.82      518.89      5.28 o 
  -4   7   3      136.61      143.97      2.26 o 
  -3   7   3       19.46       18.32      1.22 o 
  -2   7   3        2.17        1.92      0.67 o 
  -1   7   3       20.50       23.10      1.43 o 
   0   7   3        1.06       -0.37      0.64 o 
   1   7   3       24.35       22.86      1.49 o 
   2   7   3       57.75       62.10      2.47 o 
   3   7   3        0.21       -0.03      0.79 o 
 -11   8   3       25.42       30.59      2.01 o 
 -10   8   3        1.23        2.50      0.88 o 
  -9   8   3       23.60       20.30      1.52 o 
  -8   8   3        1.69        0.62      0.48 o 
  -7   8   3       13.17       14.42      0.88 o 
  -6   8   3       92.40       85.55      1.81 o 
  -5   8   3       63.44       64.56      2.28 o 
  -4   8   3      105.22      109.58      2.95 o 
  -3   8   3       13.51       11.20      1.13 o 
  -2   8   3        1.44        0.52      0.67 o 
  -1   8   3        2.28        1.83      0.73 o 
   0   8   3        0.64        1.74      0.85 o 
   1   8   3        2.68        1.07      0.88 o 
  -9   9   3        8.75        8.83      1.13 o 
  -8   9   3        0.16        0.49      0.73 o 
  -7   9   3       19.51       20.61      1.43 o 
  -6   9   3       14.63       15.92      1.40 o 
  -5   9   3      102.27       93.27      2.86 o 
  -4   9   3      115.12      122.61      3.38 o 
  -3   9   3       26.23       25.57      1.67 o 
  -2   9   3        2.29        1.43      0.85 o 
  -1   9   3        3.52        3.53      1.00 o 
  -7  10   3        3.75        2.31      0.91 o 
  -6  10   3        0.04        0.67      0.79 o 
  -5  10   3       31.49       27.64      1.80 o 
  -4  10   3        4.20        4.32      1.03 o 
   2 -12   4        1.46        1.22      0.76 o 
   3 -12   4       19.38       18.11      1.61 o 
   4 -12   4       39.87       40.58      2.13 o 
   5 -12   4        7.50        9.31      1.28 o 
   6 -12   4        0.32       -0.67      0.91 o 
   7 -12   4       63.05       59.14      2.71 o 
   0 -11   4       19.36       16.43      1.11 o 
   1 -11   4        3.95        4.08      0.91 o 
   2 -11   4       25.06       24.60      1.64 o 
   3 -11   4       30.33       32.36      1.86 o 
   4 -11   4       31.85       28.67      1.70 o 
   5 -11   4       14.68       17.47      1.46 o 
   6 -11   4       41.29       41.85      2.13 o 
   7 -11   4        1.68        1.61      0.91 o 
   8 -11   4       21.40       23.35      1.80 o 
   9 -11   4        0.57        0.18      0.88 o 
  -2 -10   4       63.73       60.17      1.76 o 
  -1 -10   4       13.35       14.22      0.99 o 
   0 -10   4        2.72        1.38      1.13 o 
   1 -10   4       49.20       52.55      1.59 o 
   2 -10   4        6.08       10.01      1.10 o 
   3 -10   4        1.53        2.47      0.79 o 
   4 -10   4       79.22       77.29      2.65 o 
   5 -10   4        0.55        1.07      0.64 o 
   6 -10   4        7.30        8.89      1.16 o 
   7 -10   4        0.56        0.55      0.82 o 
   8 -10   4       71.72       70.68      2.65 o 
   9 -10   4        0.19        0.03      0.87 o 
  -4  -9   4        3.78        2.32      0.63 o 
  -3  -9   4        0.81        1.99      0.63 o 
  -2  -9   4        8.83       11.95      0.89 o 
  -1  -9   4        0.42       -0.96      1.37 o 
   0  -9   4      132.17      139.32      2.46 o 
   1  -9   4       54.74       48.71      2.12 o 
   2  -9   4        5.88        9.10      0.94 o 
   3  -9   4        3.25        3.62      0.79 o 
   4  -9   4       49.21       45.17      1.92 o 
   5  -9   4      112.48      113.72      3.07 o 
   6  -9   4       63.16       74.61      2.53 o 
   7  -9   4       55.03       58.05      2.28 o 
   8  -9   4       12.09       10.38      1.22 o 
   9  -9   4       14.65       16.35      1.46 o 
  10  -9   4        7.02        4.96      1.07 o 
  -5  -8   4        6.81        6.35      0.74 o 
  -4  -8   4        7.11        6.88      0.75 o 
  -3  -8   4        0.49        0.70      0.49 o 
  -2  -8   4      147.80      139.58      2.38 o 
  -1  -8   4      217.49      218.13      3.05 o 
   0  -8   4       60.07       55.27      1.41 o 
   1  -8   4       15.89       13.93      1.35 o 
   2  -8   4       51.48       52.74      1.38 o 
   3  -8   4       80.25       70.65      2.16 o 
   4  -8   4        4.84        4.75      0.79 o 
   5  -8   4       77.88       75.37      2.31 o 
   6  -8   4        0.57        1.22      0.67 o 
   7  -8   4        0.05        0.43      0.67 o 
   8  -8   4        1.76        1.28      0.64 o 
   9  -8   4       40.20       39.15      1.98 o 
  10  -8   4        0.43       -0.52      0.61 o 
  -6  -7   4        3.57        2.65      0.60 o 
  -5  -7   4        6.03        9.28      2.47 o 
  -4  -7   4       21.31       22.27      0.97 o 
  -3  -7   4        0.08        0.61      0.45 o 
  -2  -7   4        8.57       10.74      0.72 o 
  -1  -7   4      125.49      133.50      2.13 o 
   0  -7   4       93.46      104.00      1.84 o 
   1  -7   4      761.73      825.09      7.45 o 
   2  -7   4        1.09        1.30      0.41 o 
   3  -7   4       11.76       15.01      0.97 o 
   4  -7   4        1.12        1.22      0.46 o 
   5  -7   4       45.92       48.43      1.77 o 
   6  -7   4        1.67        1.49      0.55 o 
   7  -7   4      126.31      138.50      3.29 o 
   8  -7   4       62.70       60.39      2.19 o 
   9  -7   4       14.59       14.85      1.34 o 
  10  -7   4       59.43       62.10      2.53 o 
  -7  -6   4       10.98       13.12      1.34 o 
  -6  -6   4       24.97       31.32      1.17 o 
  -5  -6   4        8.40        9.16      0.69 o 
  -4  -6   4       50.93       52.16      1.32 o 
  -3  -6   4      118.36      136.46      2.12 o 
  -2  -6   4        0.41        0.71      0.38 o 
  -1  -6   4       86.69       92.03      1.60 o 
   0  -6   4      186.66      190.53      2.42 o 
   1  -6   4       64.49       78.55      2.09 o 
   2  -6   4      327.14      334.10      3.57 o 
   3  -6   4      177.16      151.41      2.95 o 
   4  -6   4        5.09        5.72      0.64 o 
   5  -6   4      237.03      230.98      4.08 o 
   6  -6   4       92.97      101.12      2.62 o 
   7  -6   4       16.53       15.77      1.19 o 
   8  -6   4       34.08       30.47      1.55 o 
   9  -6   4       92.07       84.29      2.68 o 
  10  -6   4       28.50       31.78      1.83 o 
  -7  -5   4        1.55        2.10      0.73 o 
  -6  -5   4        3.22        5.30      0.55 o 
  -5  -5   4       73.09       72.49      1.80 o 
  -4  -5   4       20.25       19.90      1.70 o 
  -3  -5   4       15.36       17.43      1.10 o 
  -2  -5   4      100.22      103.17      1.62 o 
  -1  -5   4        9.34       10.78      0.54 o 
   0  -5   4       68.52       59.72      1.13 o 
   1  -5   4       45.55       70.41      1.23 o 
   2  -5   4     3642.44     3747.80     29.06 o 
   3  -5   4      462.03      519.49      6.70 o 
   4  -5   4      794.90      796.61      9.71 o 
   5  -5   4        4.05        7.12      0.76 o 
   6  -5   4       43.32       41.64      1.58 o 
   7  -5   4       44.75       45.23      1.74 o 
   8  -5   4        4.11        5.60      0.82 o 
   9  -5   4       72.72       71.69      2.50 o 
  10  -5   4       10.29       10.08      1.19 o 
  -8  -4   4        0.60        1.22      0.64 o 
  -7  -4   4        0.26       -0.27      0.58 o 
  -6  -4   4        4.99        7.63      0.91 o 
  -5  -4   4       82.66       92.58      1.62 o 
  -4  -4   4        8.09       10.45      0.57 o 
  -3  -4   4      428.52      455.84      4.62 o 
  -2  -4   4       84.46       93.58      1.38 o 
  -1  -4   4      157.85      161.20      2.06 o 
   0  -4   4      620.31      612.80      4.21 o 
   1  -4   4       46.40       35.62      0.61 o 
   2  -4   4        9.05        8.33      0.58 o 
   3  -4   4      135.86      166.93      2.89 o 
   4  -4   4        0.28        1.00      0.43 o 
   5  -4   4        0.58        0.94      0.40 o 
   6  -4   4       49.55       40.52      1.55 o 
   7  -4   4      134.53      135.70      3.14 o 
   8  -4   4       58.09       51.63      1.98 o 
   9  -4   4       36.76       38.35      1.86 o 
  10  -4   4       15.82       16.56      1.46 o 
  -9  -3   4        0.08       -0.67      0.67 o 
  -8  -3   4        0.16        0.27      0.67 o 
  -7  -3   4        0.02        0.12      0.55 o 
  -6  -3   4        0.38        0.02      0.27 o 
  -5  -3   4      167.81      196.20      1.92 o 
  -4  -3   4      279.94      287.33      2.40 o 
  -3  -3   4      124.93      133.61      1.32 o 
  -2  -3   4      123.35      116.81      1.21 o 
  -1  -3   4        5.45        9.22      0.31 o 
   0  -3   4       48.18       53.81      0.70 o 
   1  -3   4      683.94      696.40      4.69 o 
   2  -3   4        7.94        2.91      0.25 o 
   3  -3   4     2076.11     2219.24     16.89 o 
   4  -3   4      441.41      459.88      6.15 o 
   5  -3   4      447.54      427.10      6.03 o 
   6  -3   4        0.46        1.58      0.55 o 
   7  -3   4      118.63      113.27      2.83 o 
   8  -3   4       85.40       78.14      2.47 o 
   9  -3   4        0.76       -0.43      0.61 o 
  10  -3   4        0.15        0.82      0.79 o 
 -10  -2   4        3.59        3.74      0.94 o 
  -9  -2   4        0.77        1.40      0.70 o 
  -8  -2   4       14.52       15.83      0.83 o 
  -7  -2   4        2.99        4.98      0.53 o 
  -6  -2   4       19.47       22.70      0.63 o 
  -5  -2   4      113.29      113.11      1.29 o 
  -4  -2   4      573.49      608.84      4.26 o 
  -3  -2   4        2.51        2.21      0.21 o 
  -2  -2   4      687.57      716.92      4.73 o 
  -1  -2   4      687.34      709.64      5.88 o 
   0  -2   4      884.04      906.63      6.83 o 
   1  -2   4     2546.58     2552.25     32.15 o 
   2  -2   4      497.36      521.22      6.06 o 
   3  -2   4       58.89       78.95      1.32 o 
   4  -2   4        9.37        6.09      0.64 o 
   5  -2   4      201.95      231.28      3.96 o 
   6  -2   4       27.89       32.33      1.40 o 
   7  -2   4       58.69       49.37      1.89 o 
   8  -2   4      114.28      121.27      3.26 o 
   9  -2   4        8.26        8.61      1.16 o 
  10  -2   4        0.01       -0.76      0.76 o 
 -10  -1   4       65.44       70.80      2.59 o 
  -9  -1   4       21.99       18.87      1.31 o 
  -8  -1   4       39.39       34.21      1.58 o 
  -7  -1   4        3.98        4.54      0.61 o 
  -6  -1   4       66.08       50.99      1.01 o 
  -5  -1   4      130.57      132.92      1.59 o 
  -4  -1   4      625.62      681.58      8.34 o 
  -3  -1   4     1295.26     1310.01     14.64 o 
  -2  -1   4      834.84      870.94     10.01 o 
  -1  -1   4     1300.56     1240.41      7.85 o 
   0  -1   4      474.43      449.83      3.12 o 
   1  -1   4       69.74       73.75      0.82 o 
   2  -1   4      150.50      150.22      1.96 o 
   3  -1   4      338.08      379.77      5.40 o 
   5  -1   4      126.23      125.87      2.83 o 
   6  -1   4      216.46      210.46      4.11 o 
   7  -1   4       62.98       67.79      2.37 o 
   8  -1   4      163.56      164.92      4.02 o 
   9  -1   4       32.21       34.40      1.98 o 
 -11   0   4       59.89       58.78      2.47 o 
 -10   0   4      135.17      150.71      3.80 o 
  -9   0   4       63.06       58.38      2.19 o 
  -8   0   4       20.72       25.39      1.43 o 
  -7   0   4       97.31       80.46      1.37 o 
  -6   0   4        0.77        0.00      0.24 o 
  -5   0   4       38.50       26.51      0.61 o 
  -4   0   4        0.03        0.18      0.37 o 
  -3   0   4      645.30      703.49      8.49 o 
  -2   0   4     1218.65     1302.55     14.61 o 
  -1   0   4       87.37       89.52      1.08 o 
   0   0   4      179.98      183.81      1.94 o 
   1   0   4     1189.09     1214.01      9.53 o 
   2   0   4      129.10      142.24      1.85 o 
   3   0   4       40.91       60.73      6.76 o 
   4   0   4        3.11        6.63      0.56 o 
   5   0   4       18.45       14.55      1.03 o 
   6   0   4       16.71       17.47      1.19 o 
   7   0   4       42.76       43.49      1.37 o 
   8   0   4       38.18       38.69      2.04 o 
   9   0   4       38.84       46.82      2.50 o 
 -11   1   4       64.93       57.41      2.47 o 
 -10   1   4      115.41      119.29      3.38 o 
  -9   1   4      435.26      480.22      7.61 o 
  -8   1   4       91.96       79.17      2.44 o 
  -7   1   4      134.90      123.49      2.86 o 
  -6   1   4       45.28       39.98      0.83 o 
  -5   1   4       63.29       83.34      1.67 o 
  -4   1   4      411.63      454.68      6.21 o 
  -3   1   4      180.95      221.94      3.50 o 
  -2   1   4      621.48      621.60      5.08 o 
  -1   1   4      211.44      244.27      2.41 o 
   0   1   4      993.20      998.39     11.72 o 
   1   1   4        0.37        0.37      0.23 o 
   2   1   4      439.33      470.32      4.47 o 
   3   1   4      250.76      254.23      2.97 o 
   4   1   4       93.05       87.11      1.66 o 
   5   1   4        6.49        5.11      0.79 o 
   6   1   4       33.36       34.55      1.70 o 
   7   1   4       37.75       40.12      1.98 o 
   8   1   4       16.59       18.75      1.52 o 
 -11   2   4       11.32       13.30      1.46 o 
 -10   2   4       56.89       48.64      2.19 o 
  -9   2   4      407.84      411.30      6.85 o 
  -8   2   4      276.46      257.64      4.87 o 
  -7   2   4        6.00        5.02      0.76 o 
  -6   2   4        0.10        2.08      0.34 o 
  -5   2   4        5.77       10.11      0.47 o 
  -4   2   4        1.34        7.28      0.52 o 
  -3   2   4       89.74      111.10      1.40 o 
  -2   2   4     1537.17     1599.79     17.99 o 
  -1   2   4      304.37      328.87      3.18 o 
   0   2   4      241.00      228.60      2.52 o 
   1   2   4      176.59      177.25      2.23 o 
   2   2   4       32.98       31.37      0.91 o 
   3   2   4      105.71      113.40      4.54 o 
   4   2   4       57.44       59.10      2.42 o 
   5   2   4        5.62        4.47      0.82 o 
   6   2   4        0.43       -0.46      0.61 o 
   7   2   4        8.76        9.07      1.13 o 
 -12   3   4        1.04        0.33      0.88 o 
 -11   3   4        0.00       -0.73      0.73 o 
 -10   3   4       57.00       48.49      2.22 o 
  -9   3   4      143.12      151.68      3.77 o 
  -8   3   4      436.48      460.74      7.28 o 
  -7   3   4       65.71       51.29      1.89 o 
  -6   3   4        0.25        0.67      0.30 o 
  -5   3   4       27.54       23.05      0.71 o 
  -4   3   4        0.78        2.74      0.43 o 
  -3   3   4       83.84      104.22      1.48 o 
  -2   3   4      491.73      544.43      4.86 o 
  -1   3   4      130.46      119.68      1.68 o 
   0   3   4       51.38       60.91      1.31 o 
   1   3   4      308.78      299.23      5.49 o 
   2   3   4       91.87       95.42      1.71 o 
   3   3   4      342.17      342.68      4.76 o 
   4   3   4      102.16       96.40      1.92 o 
   5   3   4        8.22        7.98      1.03 o 
   6   3   4        1.85        1.43      0.67 o 
 -12   4   4        0.25        0.43      0.85 o 
 -11   4   4        4.79        3.47      1.00 o 
 -10   4   4       70.34       69.34      2.65 o 
  -9   4   4       88.60       78.72      2.68 o 
  -8   4   4      386.14      405.85      6.76 o 
  -7   4   4      181.56      180.17      3.84 o 
  -6   4   4       17.05       13.48      1.31 o 
  -5   4   4       10.63        6.95      0.48 o 
  -4   4   4      100.13       93.81      1.50 o 
  -3   4   4      125.21      127.95      1.81 o 
  -2   4   4      185.77      207.28      2.50 o 
  -1   4   4      667.19      711.57      6.33 o 
   0   4   4      196.11      191.78      2.51 o 
   1   4   4       27.30       26.47      0.94 o 
   2   4   4        0.19       -0.41      0.41 o 
   3   4   4       25.09       20.33      1.31 o 
   4   4   4       12.67       13.76      1.25 o 
   5   4   4       16.39       12.24      1.25 o 
 -11   5   4        0.49       -0.52      0.73 o 
 -10   5   4       31.64       28.58      1.74 o 
  -9   5   4       40.88       36.13      1.89 o 
  -8   5   4       44.91       49.74      2.01 o 
  -7   5   4      229.64      239.62      4.69 o 
  -6   5   4       24.23       19.13      0.82 o 
  -5   5   4       62.07       59.85      1.29 o 
  -4   5   4       70.71       75.51      1.45 o 
  -3   5   4       63.62       66.12      1.36 o 
  -2   5   4       34.29       35.97      1.03 o 
  -1   5   4        5.35        9.29      0.97 o 
   0   5   4       25.71       24.04      0.93 o 
   1   5   4      121.12      117.04      2.95 o 
   2   5   4       29.93       28.28      1.58 o 
   3   5   4       17.72       20.24      1.46 o 
   4   5   4       84.98       83.28      2.89 o 
 -11   6   4        0.09        1.22      0.79 o 
 -10   6   4       12.63       18.90      1.55 o 
  -9   6   4       93.11       92.60      2.98 o 
  -8   6   4       16.44       12.33      1.22 o 
  -7   6   4      236.97      229.21      4.63 o 
  -6   6   4      188.82      200.15      2.74 o 
  -5   6   4        0.16       -0.52      0.52 o 
  -4   6   4       66.58       63.40      1.43 o 
  -3   6   4        7.13        7.54      0.62 o 
  -2   6   4        0.03        0.06      0.40 o 
  -1   6   4       15.11       18.11      1.19 o 
   0   6   4       29.09       35.58      1.70 o 
   1   6   4       15.74       12.05      1.19 o 
   2   6   4       25.58       24.87      1.55 o 
   3   6   4        2.71        0.97      0.73 o 
 -11   7   4       11.15       10.53      1.31 o 
 -10   7   4        0.38        2.22      0.85 o 
  -9   7   4       54.17       50.90      2.31 o 
  -8   7   4        5.48        7.31      1.00 o 
  -7   7   4        8.88       10.35      1.10 o 
  -6   7   4      102.32      100.48      1.93 o 
  -5   7   4       12.05        9.27      0.70 o 
  -4   7   4        3.15        4.02      0.57 o 
  -3   7   4       11.05       13.73      1.13 o 
  -2   7   4        2.07        1.70      0.76 o 
  -1   7   4       13.33       17.47      1.31 o 
   0   7   4        1.92        2.37      0.82 o 
   1   7   4       13.54       13.73      1.40 o 
   2   7   4        6.23        3.26      1.03 o 
 -10   8   4        4.73        5.75      1.10 o 
  -9   8   4        0.62        2.10      0.79 o 
  -8   8   4       26.69       25.57      1.61 o 
  -7   8   4        3.48        6.15      0.94 o 
  -6   8   4       47.56       53.01      3.10 o 
  -5   8   4        7.95       13.76      1.19 o 
  -4   8   4        2.14        1.61      0.79 o 
  -3   8   4        6.60        6.61      0.97 o 
  -2   8   4        0.20       -0.03      0.73 o 
  -1   8   4        0.11       -0.70      0.70 o 
   0   8   4        1.69        4.05      1.03 o 
  -9   9   4        6.70        4.96      1.07 o 
  -8   9   4       14.70       12.21      1.28 o 
  -6   9   4        1.25        0.94      0.76 o 
  -5   9   4       10.12       11.84      1.25 o 
  -4   9   4        0.14       -0.55      0.76 o 
  -3   9   4        1.32        0.85      0.82 o 
  -2   9   4        3.05        2.07      0.91 o 
   2 -12   5        7.88        8.64      1.13 o 
   3 -12   5       12.74       15.28      1.46 o 
   4 -12   5        3.11        3.93      0.88 o 
   5 -12   5        4.40        3.23      0.91 o 
   6 -12   5        5.74        6.85      1.19 o 
  -1 -11   5        0.08        0.13      0.59 o 
   0 -11   5        2.66        2.53      0.69 o 
   1 -11   5       10.04        6.56      1.39 o 
   2 -11   5       31.28       35.01      1.89 o 
   3 -11   5        2.90        1.77      0.79 o 
   4 -11   5        0.93        1.67      0.73 o 
   5 -11   5        5.42        6.42      1.03 o 
   6 -11   5       13.41       12.78      1.37 o 
   7 -11   5        0.29       -0.52      0.58 o 
   8 -11   5        1.89        1.83      1.03 o 
  -3 -10   5        3.74        1.91      0.65 o 
  -2 -10   5       27.70       24.57      1.24 o 
  -1 -10   5       27.64       26.13      1.28 o 
   0 -10   5       44.19       41.57      1.45 o 
   1 -10   5        1.68        2.33      0.63 o 
   2 -10   5       83.22       88.39      2.03 o 
   3 -10   5       71.79       73.54      2.50 o 
   4 -10   5        0.40        0.76      0.70 o 
   5 -10   5       35.79       39.33      1.92 o 
   6 -10   5        0.03        0.37      0.67 o 
   7 -10   5        1.39        3.50      0.82 o 
   8 -10   5        0.60       -0.76      0.76 o 
   9 -10   5       12.14       15.55      1.55 o 
  -4  -9   5       18.69       17.17      1.70 o 
  -3  -9   5        1.85        2.63      0.62 o 
  -2  -9   5        3.96        4.48      0.91 o 
  -1  -9   5       24.60       21.81      1.04 o 
   0  -9   5        1.26        3.79      0.61 o 
   1  -9   5       25.86       26.90      1.80 o 
   2  -9   5        8.09        6.16      0.69 o 
   3  -9   5       92.47       94.24      2.71 o 
   4  -9   5      220.61      227.48      4.57 o 
   5  -9   5        1.74        0.82      0.70 o 
   6  -9   5        0.17        0.03      0.67 o 
   7  -9   5        3.02        2.25      0.70 o 
   8  -9   5       29.89       32.02      1.86 o 
   9  -9   5        0.06       -0.06      0.79 o 
  10  -9   5       24.29       26.91      1.89 o 
  -5  -8   5        0.00        0.24      0.82 o 
  -4  -8   5        6.89        7.49      0.76 o 
  -3  -8   5       53.65       53.78      1.78 o 
  -2  -8   5        7.06        9.45      0.74 o 
  -1  -8   5       94.34       95.99      1.95 o 
   0  -8   5       34.74       30.95      1.09 o 
   1  -8   5       10.89       14.37      0.80 o 
   2  -8   5        1.74        3.42      0.56 o 
   3  -8   5       19.57       18.75      1.16 o 
   4  -8   5      105.76       98.62      2.65 o 
   5  -8   5        1.01        1.86      0.61 o 
   6  -8   5        1.34        1.55      0.70 o 
   7  -8   5       46.59       54.73      2.19 o 
   8  -8   5        5.01        4.78      0.94 o 
   9  -8   5        0.00       -0.67      0.67 o 
  10  -8   5       33.57       34.46      2.01 o 
  -6  -7   5        7.42        7.00      1.10 o 
  -5  -7   5        1.99        1.11      1.13 o 
  -4  -7   5        0.03       -0.42      0.42 o 
  -3  -7   5       86.09       75.56      1.63 o 
  -2  -7   5       47.85       47.70      1.27 o 
  -1  -7   5        9.00       11.72      0.69 o 
   0  -7   5       91.52       91.21      1.68 o 
   1  -7   5       17.98       16.97      0.78 o 
   2  -7   5        0.14        0.18      0.40 o 
   3  -7   5        3.63        7.26      0.62 o 
   4  -7   5      434.37      424.27      6.30 o 
   5  -7   5      332.70      329.60      5.45 o 
   6  -7   5        0.87        0.64      0.52 o 
   7  -7   5        0.43        1.95      0.61 o 
   8  -7   5        0.77        0.91      0.61 o 
   9  -7   5        0.27        0.03      0.70 o 
  10  -7   5        0.01       -0.73      0.73 o 
  -7  -6   5        7.31        3.90      1.00 o 
  -6  -6   5       33.51       31.47      1.80 o 
  -5  -6   5        3.42        2.05      0.72 o 
  -4  -6   5       35.06       34.68      1.10 o 
  -3  -6   5       23.93       30.05      0.97 o 
  -2  -6   5      133.97      136.69      2.03 o 
  -1  -6   5       26.92       33.17      1.23 o 
   0  -6   5        0.27        1.36      0.70 o 
   1  -6   5       98.19      108.15      1.72 o 
   2  -6   5       79.03       90.42      1.57 o 
   3  -6   5        4.72        8.10      0.58 o 
   4  -6   5      187.17      203.46      3.71 o 
   5  -6   5      253.40      251.13      4.41 o 
   6  -6   5      120.01      107.45      2.80 o 
   7  -6   5       20.16       18.32      1.28 o 
   8  -6   5       15.41       19.39      1.40 o 
   9  -6   5       29.22       29.77      1.74 o 
  10  -6   5        0.06       -0.43      0.70 o 
  -8  -5   5        0.69        1.52      0.76 o 
  -7  -5   5       47.09       45.93      2.07 o 
  -6  -5   5       30.07       21.22      1.40 o 
  -5  -5   5       20.51       22.76      1.58 o 
  -4  -5   5       26.64       30.69      0.97 o 
  -3  -5   5       21.78       21.09      0.77 o 
  -2  -5   5       46.66       53.23      1.49 o 
  -1  -5   5      255.17      281.65      3.01 o 
   0  -5   5      100.00      114.72      2.75 o 
   1  -5   5        0.08        1.14      0.24 o 
   2  -5   5       72.37       63.86      0.96 o 
   3  -5   5       48.53       57.84      1.64 o 
   4  -5   5      183.36      190.34      3.47 o 
   5  -5   5      422.62      421.96      6.18 o 
   6  -5   5      508.68      482.96      7.03 o 
   7  -5   5       24.18       19.09      1.28 o 
   8  -5   5        4.11        3.23      0.73 o 
   9  -5   5       20.42       18.48      1.43 o 
  10  -5   5        5.99        6.64      1.10 o 
  -9  -4   5        0.55       -0.18      0.67 o 
  -8  -4   5       22.01       20.24      1.49 o 
  -7  -4   5       46.86       58.84      2.19 o 
  -6  -4   5       31.66       29.40      1.52 o 
  -5  -4   5      122.85      121.01      1.88 o 
  -4  -4   5       64.89       59.03      0.91 o 
  -3  -4   5       53.47       56.33      0.84 o 
  -2  -4   5      271.62      302.13      2.90 o 
  -1  -4   5      531.96      562.99      6.17 o 
   0  -4   5      252.27      312.95      2.47 o 
   1  -4   5       82.20       69.51      0.93 o 
   2  -4   5       88.62      100.04      1.20 o 
   3  -4   5      493.35      485.45      4.57 o 
   4  -4   5        4.88        4.11      0.55 o 
   5  -4   5       43.75       42.52      1.55 o 
   6  -4   5      400.53      389.75      6.06 o 
   7  -4   5      368.48      348.05      5.81 o 
   8  -4   5       20.97       18.23      1.28 o 
   9  -4   5       23.53       21.58      1.55 o 
  10  -4   5       17.68       15.52      1.46 o 
  -9  -3   5        0.00        0.00      0.67 o 
  -8  -3   5        0.07        0.46      0.61 o 
  -7  -3   5        1.27        1.89      0.67 o 
  -6  -3   5      287.21      316.37      3.60 o 
  -5  -3   5      208.15      197.97      1.92 o 
  -4  -3   5      286.22      299.43      2.70 o 
  -3  -3   5      269.38      299.28      2.59 o 
  -2  -3   5       22.38       29.79      0.54 o 
  -1  -3   5       84.60       94.60      1.04 o 
   0  -3   5     2658.31     2908.86     26.45 o 
   1  -3   5      106.46      139.02      1.38 o 
   2  -3   5      206.16      162.91      1.58 o 
   3  -3   5       51.02       53.48      1.84 o 
   4  -3   5        1.24        1.52      0.33 o 
   5  -3   5        9.65        7.49      0.79 o 
   6  -3   5       43.78       47.24      1.74 o 
   7  -3   5      223.77      225.16      4.41 o 
   8  -3   5       11.61       10.53      1.16 o 
   9  -3   5        6.42        3.41      0.91 o 
 -10  -2   5        5.09        6.94      1.19 o 
  -9  -2   5        0.08       -0.24      0.58 o 
  -8  -2   5        3.87        3.26      0.53 o 
  -7  -2   5        0.63       -0.24      0.40 o 
  -6  -2   5      123.35      159.63      3.14 o 
  -5  -2   5      267.66      275.42      4.26 o 
  -4  -2   5      390.93      399.61      2.99 o 
  -3  -2   5      145.78      134.21      1.77 o 
  -2  -2   5     1521.43     1622.65     12.86 o 
  -1  -2   5      274.36      310.08      2.33 o 
   0  -2   5     1008.16     1057.31      6.85 o 
   1  -2   5      607.41      703.16      4.79 o 
   2  -2   5       97.86      134.87      1.36 o 
   3  -2   5      185.55      194.74      2.41 o 
   4  -2   5       55.56       55.08      1.23 o 
   5  -2   5        0.14        1.03      0.43 o 
   6  -2   5       89.18       86.97      2.44 o 
   7  -2   5      224.22      228.27      4.54 o 
   8  -2   5       30.23       31.63      1.80 o 
   9  -2   5        7.02        7.00      1.07 o 
 -11  -1   5       15.44       12.36      1.40 o 
 -10  -1   5        8.07        6.88      1.13 o 
  -9  -1   5        0.36        0.70      0.73 o 
  -8  -1   5        8.36        5.45      0.85 o 
  -7  -1   5       80.52      100.21      2.59 o 
  -6  -1   5        1.71        3.47      0.67 o 
  -5  -1   5      516.45      633.06      8.19 o 
  -4  -1   5      903.77      903.67     10.81 o 
  -3  -1   5        5.64        8.95      0.70 o 
  -2  -1   5      324.31      390.66      5.30 o 
  -1  -1   5      993.45     1077.08      6.92 o 
   0  -1   5       63.61       77.92      1.09 o 
   1  -1   5      707.62      800.12      6.06 o 
   2  -1   5       62.46       84.67      1.12 o 
   3  -1   5        1.74        0.25      0.23 o 
   4  -1   5       51.76       52.61      1.01 o 
   5  -1   5       71.27       75.00      2.19 o 
   6  -1   5        4.64        3.07      0.73 o 
   7  -1   5       52.60       58.44      2.28 o 
   8  -1   5       34.63       37.62      2.01 o 
 -11   0   5       37.99       35.92      2.10 o 
 -10   0   5       19.68       15.49      1.49 o 
  -9   0   5        0.06       -0.64      0.64 o 
  -8   0   5       60.83       62.13      2.16 o 
  -7   0   5        0.01        1.16      0.58 o 
  -6   0   5      132.63      141.94      3.01 o 
  -5   0   5       40.54       26.00      1.16 o 
  -4   0   5      112.48      128.82      2.59 o 
  -3   0   5     1238.74     1306.23     14.95 o 
  -2   0   5        3.29        1.86      0.40 o 
  -1   0   5     1379.50     1467.59     16.62 o 
   0   0   5      759.20      839.82      6.89 o 
   1   0   5        7.20       11.91      0.61 o 
   2   0   5       19.53       25.23      0.99 o 
   3   0   5       29.91       38.92      1.04 o 
   4   0   5        5.90        5.50      1.00 o 
   5   0   5       85.03       88.31      2.50 o 
   6   0   5        3.66        4.96      0.85 o 
   7   0   5       65.15       62.31      2.50 o 
   8   0   5       31.71       38.99      2.19 o 
 -11   1   5       20.12       23.83      1.83 o 
 -10   1   5       58.94       49.22      2.22 o 
  -9   1   5       19.14       14.18      1.34 o 
  -8   1   5       34.62       25.51      1.49 o 
  -7   1   5        3.61        3.50      0.73 o 
  -6   1   5        2.59        4.26      0.70 o 
  -5   1   5        4.28        2.92      0.52 o 
  -4   1   5        0.40        1.49      0.46 o 
  -3   1   5      386.47      392.19      5.60 o 
  -2   1   5       62.50       60.53      1.34 o 
  -1   1   5      102.31      134.51      2.05 o 
   0   1   5       33.84       38.18      0.90 o 
   1   1   5      100.54      109.33      1.67 o 
   2   1   5       98.82      102.51      2.21 o 
   3   1   5        9.08        8.99      0.75 o 
   4   1   5       64.09       66.61      1.53 o 
   5   1   5       37.25       35.37      1.64 o 
   6   1   5       69.64       72.11      2.53 o 
   7   1   5        2.39        2.28      0.85 o 
 -11   2   5       10.73        9.80      1.31 o 
 -10   2   5       31.84       33.64      1.89 o 
  -9   2   5       16.91       12.78      1.28 o 
  -8   2   5        6.11        3.90      0.85 o 
  -7   2   5       49.15       49.04      1.89 o 
  -6   2   5        1.62        2.86      0.64 o 
  -5   2   5      147.70      150.98      3.10 o 
  -4   2   5      139.38      134.43      1.63 o 
  -3   2   5      245.62      242.13      2.51 o 
  -2   2   5       74.69       82.55      1.83 o 
  -1   2   5      237.03      241.59      2.65 o 
   0   2   5      327.57      360.09      4.81 o 
   1   2   5      490.95      549.82      5.40 o 
   2   2   5        5.10        3.94      0.85 o 
   3   2   5        3.26        1.87      0.47 o 
   4   2   5       23.54       21.97      0.97 o 
   5   2   5        5.11        4.99      0.91 o 
   6   2   5        9.03        7.64      1.03 o 
 -11   3   5       23.94       26.45      1.86 o 
 -10   3   5        8.66        9.41      1.22 o 
  -9   3   5       26.48       23.32      1.49 o 
  -8   3   5        0.06       -0.61      0.61 o 
  -7   3   5       28.24       25.33      1.43 o 
  -6   3   5        1.77        0.91      0.61 o 
  -5   3   5        0.05        0.27      0.28 o 
  -4   3   5        6.88        9.56      0.50 o 
  -3   3   5       23.85       23.91      0.73 o 
  -2   3   5      109.47      101.80      1.56 o 
  -1   3   5       77.02       70.41      2.72 o 
   0   3   5       16.53       17.10      1.08 o 
   1   3   5       89.93       92.91      1.69 o 
   2   3   5       15.73       12.42      0.75 o 
   3   3   5      129.36      114.58      2.15 o 
   4   3   5        5.04        6.27      0.68 o 
   5   3   5        4.49        5.69      1.00 o 
   6   3   5        2.27        2.10      0.88 o 
 -11   4   5       31.21       29.77      1.95 o 
 -10   4   5       21.22       21.46      1.61 o 
  -9   4   5        8.46       14.49      1.31 o 
  -8   4   5        1.14        2.10      0.76 o 
  -7   4   5       23.41       25.63      1.52 o 
  -6   4   5       75.04       71.14      2.28 o 
  -5   4   5       32.77       28.53      0.88 o 
  -4   4   5      269.13      257.73      2.93 o 
  -3   4   5       24.88       27.19      0.88 o 
  -2   4   5      193.40      185.59      2.43 o 
  -1   4   5       15.24       12.24      0.67 o 
   0   4   5       13.07       13.39      0.81 o 
   1   4   5      121.26      130.45      2.16 o 
   2   4   5       64.12       72.55      1.65 o 
   3   4   5        0.79        0.82      0.64 o 
   4   4   5        4.43        5.39      1.00 o 
   5   4   5        0.26        0.06      0.76 o 
 -11   5   5        2.96        2.31      0.91 o 
 -10   5   5       15.60       22.83      1.58 o 
  -9   5   5        8.70       13.03      1.28 o 
  -8   5   5        5.53        6.76      1.00 o 
  -7   5   5        2.93        3.87      0.79 o 
  -6   5   5      141.60      125.14      3.17 o 
  -5   5   5       73.85       76.57      1.51 o 
  -4   5   5       26.86       27.95      0.97 o 
  -3   5   5       57.06       52.77      1.27 o 
  -2   5   5        0.21       -0.39      0.39 o 
  -1   5   5        0.65        0.86      0.45 o 
   0   5   5        0.56        0.35      0.44 o 
   1   5   5       14.77       17.50      1.28 o 
   2   5   5        7.10        6.51      1.00 o 
   3   5   5        0.02        0.82      0.79 o 
 -11   6   5        4.69        1.83      0.88 o 
 -10   6   5       52.69       60.51      2.62 o 
  -9   6   5        3.85        3.99      0.97 o 
  -8   6   5       18.66       19.51      1.43 o 
  -7   6   5       19.09       18.23      1.34 o 
  -6   6   5       20.19       20.46      1.40 o 
  -5   6   5       77.98       81.68      1.66 o 
  -4   6   5       19.81       20.43      1.29 o 
  -3   6   5        4.94        6.64      0.63 o 
  -2   6   5       13.16       12.78      0.80 o 
  -1   6   5        9.03       10.08      1.07 o 
   0   6   5        2.30        2.22      0.76 o 
   1   6   5        8.30        9.04      1.13 o 
   2   6   5       11.21       11.08      1.28 o 
 -10   7   5        0.04       -0.67      0.70 o 
  -9   7   5       18.71       18.93      1.52 o 
  -8   7   5        0.62        0.49      0.70 o 
  -7   7   5       14.88       16.13      1.34 o 
  -6   7   5        0.85        1.80      0.73 o 
  -5   7   5       31.31       27.31      1.90 o 
  -4   7   5       20.51       23.59      1.04 o 
  -3   7   5        2.95        3.47      0.82 o 
  -2   7   5       26.01       23.32      1.46 o 
  -1   7   5        4.77        6.21      1.03 o 
   0   7   5        1.83        2.25      0.88 o 
   1   7   5        0.76        1.37      0.91 o 
  -9   8   5       19.79       16.83      1.52 o 
  -8   8   5        0.02        1.89      0.79 o 
  -7   8   5       12.19       13.21      1.31 o 
  -6   8   5        4.25        3.14      0.82 o 
  -4   8   5        1.86        1.00      0.76 o 
  -3   8   5       15.18       22.83      1.61 o 
  -2   8   5        4.35        2.83      0.94 o 
   2 -12   6        0.26        0.37      0.82 o 
   3 -12   6        9.93       11.93      1.34 o 
   4 -12   6       25.69       30.32      1.92 o 
   5 -12   6        3.58        3.01      0.97 o 
   6 -12   6        0.92        1.89      0.91 o 
  -1 -11   6        0.01       -0.34      0.68 o 
   0 -11   6       47.35       44.69      1.58 o 
   1 -11   6       61.11       64.30      1.86 o 
   2 -11   6        2.33        1.86      0.73 o 
   3 -11   6        9.02        9.59      1.19 o 
   4 -11   6       23.09       24.14      1.64 o 
   5 -11   6       26.58       25.69      1.74 o 
   6 -11   6        2.64        2.07      0.88 o 
   7 -11   6       68.36       71.50      2.80 o 
   8 -11   6        3.62        3.77      0.91 o 
  -3 -10   6        5.81        4.39      0.72 o 
  -2 -10   6       15.29       15.85      1.04 o 
  -1 -10   6       16.76       15.82      2.07 o 
   0 -10   6       25.41       20.57      1.09 o 
   1 -10   6      140.57      135.18      3.71 o 
   2 -10   6       86.53       91.90      2.06 o 
   3 -10   6        8.27        8.77      1.10 o 
   4 -10   6       18.76       19.72      1.46 o 
   5 -10   6       40.92       40.88      2.01 o 
   6 -10   6        8.72        9.83      1.22 o 
   7 -10   6        9.82       10.87      1.22 o 
   8 -10   6       80.32       92.87      3.20 o 
   9 -10   6        7.59        9.56      1.22 o 
  -4  -9   6        1.30        4.44      1.03 o 
  -3  -9   6        0.05        1.15      0.61 o 
  -2  -9   6       27.67       28.88      1.20 o 
  -1  -9   6       48.68       53.00      1.49 o 
   0  -9   6       13.22       11.67      0.83 o 
   1  -9   6       62.32       63.27      1.61 o 
   2  -9   6      221.00      214.53      3.12 o 
   3  -9   6       61.51       64.29      2.25 o 
   4  -9   6       46.50       50.38      2.04 o 
   5  -9   6      129.06      137.37      3.50 o 
   6  -9   6       70.29       68.49      2.50 o 
   7  -9   6        0.90        0.73      0.70 o 
   8  -9   6       68.94       73.24      2.77 o 
   9  -9   6       16.21       22.16      1.70 o 
  -5  -8   6        3.58        4.54      1.00 o 
  -4  -8   6       38.93       27.88      1.77 o 
  -3  -8   6        0.08        0.31      0.47 o 
  -2  -8   6        0.16        0.27      0.82 o 
  -1  -8   6       34.74       39.72      1.24 o 
   0  -8   6        4.30        7.28      0.63 o 
   1  -8   6       17.55       19.48      1.48 o 
   2  -8   6       66.10       63.04      1.52 o 
   3  -8   6      160.75      161.01      2.54 o 
   4  -8   6        7.98        5.57      0.85 o 
   5  -8   6       40.22       44.62      1.89 o 
   6  -8   6      243.08      235.03      4.75 o 
   7  -8   6       26.05       27.58      1.58 o 
   8  -8   6        8.05       11.35      1.19 o 
   9  -8   6       56.16       61.82      2.56 o 
  -6  -7   6       31.41       28.13      1.80 o 
  -5  -7   6       32.16       36.77      1.92 o 
  -4  -7   6       10.13       10.10      0.75 o 
  -3  -7   6        0.14        0.01      0.39 o 
  -2  -7   6       14.86       16.58      1.31 o 
  -1  -7   6      213.57      206.41      3.45 o 
   0  -7   6       48.35       54.42      1.55 o 
   1  -7   6        0.08       -0.28      0.34 o 
   2  -7   6      134.13      124.10      2.03 o 
   3  -7   6      544.99      551.17     14.03 o 
   4  -7   6        2.33        2.19      0.70 o 
   5  -7   6        0.17        1.46      0.55 o 
   6  -7   6      257.00      246.53      4.69 o 
   7  -7   6       60.04       64.87      2.34 o 
   8  -7   6        7.64        5.66      0.97 o 
   9  -7   6       18.77       21.98      1.61 o 
  -7  -6   6        8.57        8.80      1.19 o 
  -6  -6   6       49.73       47.82      2.13 o 
  -5  -6   6        0.37        0.15      0.58 o 
  -4  -6   6        0.63        1.16      0.64 o 
  -3  -6   6       25.90       22.62      1.20 o 
  -2  -6   6       53.05       53.41      1.24 o 
  -1  -6   6       15.30       16.04      0.69 o 
   0  -6   6      218.88      225.68      2.73 o 
   1  -6   6       82.83       82.84      1.16 o 
   2  -6   6        2.47        3.01      0.59 o 
   3  -6   6      224.28      211.14      2.69 o 
   4  -6   6      262.26      256.30      4.38 o 
   5  -6   6        0.12        1.00      0.61 o 
   6  -6   6        0.24       -0.49      0.49 o 
   7  -6   6      104.97      102.03      2.86 o 
   8  -6   6       55.41       51.02      2.13 o 
   9  -6   6        0.08        0.37      0.70 o 
  -8  -5   6        3.36        1.98      0.82 o 
  -7  -5   6        8.20        4.11      0.91 o 
  -6  -5   6        0.04       -0.55      0.55 o 
  -5  -5   6      122.49      120.12      3.14 o 
  -4  -5   6      223.84      254.51      4.72 o 
  -3  -5   6        8.03       11.11      1.10 o 
  -2  -5   6       47.92       48.09      1.07 o 
  -1  -5   6        4.25        3.18      0.38 o 
   0  -5   6      155.42      150.64      1.55 o 
   1  -5   6      238.46      235.30      2.15 o 
   2  -5   6       81.47       87.25      1.19 o 
   3  -5   6      131.94      135.07      1.60 o 
   4  -5   6      387.82      398.79      5.84 o 
   5  -5   6        3.21        2.28      0.55 o 
   6  -5   6        0.77        0.12      0.55 o 
   7  -5   6       41.21       38.57      1.77 o 
   8  -5   6        1.99        3.47      0.73 o 
   9  -5   6        7.93        7.49      1.07 o 
  -9  -4   6        2.10        4.23      1.03 o 
  -8  -4   6        5.49       10.90      1.19 o 
  -7  -4   6        9.25        4.87      0.88 o 
  -6  -4   6       15.95       17.90      1.31 o 
  -5  -4   6       43.61       47.64      1.83 o 
  -4  -4   6       13.80       12.02      0.65 o 
  -3  -4   6       31.74       29.88      0.64 o 
  -2  -4   6       14.99       24.10      0.71 o 
  -1  -4   6      259.17      251.62      2.15 o 
   0  -4   6      153.35      141.67      1.54 o 
   1  -4   6       89.21       91.89      1.14 o 
   2  -4   6      461.85      452.21      3.51 o 
   3  -4   6       66.86       67.95      1.33 o 
   4  -4   6       20.68       20.93      0.83 o 
   5  -4   6       97.39       99.72      2.56 o 
   6  -4   6       12.81       10.87      1.00 o 
   7  -4   6       42.70       44.02      1.89 o 
   8  -4   6       49.00       47.79      2.04 o 
   9  -4   6       35.89       32.57      1.80 o 
  -9  -3   6        0.05       -0.61      0.64 o 
  -8  -3   6        0.20       -0.43      0.58 o 
  -7  -3   6       19.78       21.79      1.40 o 
  -6  -3   6        5.81       10.72      0.88 o 
  -5  -3   6       97.18       85.10      1.84 o 
  -4  -3   6      223.92      264.09      3.01 o 
  -3  -3   6      690.59      736.22      5.06 o 
  -2  -3   6      100.42      112.18      1.19 o 
  -1  -3   6       22.29       19.59      0.65 o 
   0  -3   6      489.38      469.22      3.47 o 
   1  -3   6      102.92      108.89      1.24 o 
   2  -3   6       82.24       81.76      1.09 o 
   3  -3   6        9.71        9.39      0.57 o 
   4  -3   6        1.14        2.50      0.43 o 
   5  -3   6        4.33        4.87      0.70 o 
   6  -3   6        1.04        0.33      0.55 o 
   7  -3   6       21.72       20.88      1.34 o 
   8  -3   6        4.26        5.05      0.91 o 
   9  -3   6        0.00       -0.64      0.64 o 
 -10  -2   6        3.30        3.87      1.07 o 
  -9  -2   6        6.71        9.53      1.13 o 
  -8  -2   6        0.36       -0.30      0.42 o 
  -7  -2   6       40.16       47.30      1.80 o 
  -6  -2   6       46.35       32.30      1.43 o 
  -5  -2   6       32.94       33.79      1.34 o 
  -4  -2   6       32.21       17.98      0.71 o 
  -3  -2   6      172.83      195.69      2.38 o 
  -2  -2   6      538.92      569.32      5.20 o 
  -1  -2   6      543.41      646.52      4.46 o 
   0  -2   6       21.09       21.98      1.52 o 
   1  -2   6       80.63       79.49      1.00 o 
   2  -2   6        9.63        8.86      0.51 o 
   3  -2   6       14.82       13.52      0.67 o 
   4  -2   6        0.38        0.87      0.44 o 
   5  -2   6       17.94       19.94      1.19 o 
   6  -2   6       36.03       34.34      1.58 o 
   7  -2   6       10.73        9.47      1.03 o 
   8  -2   6       46.82       52.14      2.31 o 
 -10  -1   6        3.64        3.26      0.91 o 
  -9  -1   6       20.89       24.14      1.52 o 
  -8  -1   6       22.08       27.27      1.52 o 
  -7  -1   6       40.66       28.22      1.52 o 
  -6  -1   6       50.44       58.54      1.89 o 
  -5  -1   6        1.86        5.69      0.67 o 
  -4  -1   6        0.79        0.46      0.40 o 
  -3  -1   6       84.55      107.36      2.31 o 
  -2  -1   6      117.28      136.19      2.68 o 
  -1  -1   6        4.98        5.86      0.31 o 
   0  -1   6       60.89       74.21      0.94 o 
   1  -1   6      338.08      337.38      3.47 o 
   2  -1   6        3.56        2.86      0.75 o 
   3  -1   6       31.98       32.88      0.99 o 
   4  -1   6       18.43       16.17      0.79 o 
   5  -1   6        8.79        9.08      0.68 o 
   6  -1   6       14.05       11.84      1.16 o 
   7  -1   6        0.67        1.74      0.76 o 
   8  -1   6       18.44       19.91      1.64 o 
 -11   0   6        0.65        1.07      0.94 o 
 -10   0   6        0.39       -0.49      0.73 o 
  -9   0   6       14.16       15.52      1.34 o 
  -8   0   6        2.93        6.61      0.94 o 
  -7   0   6       58.36       64.08      2.16 o 
  -6   0   6       36.07       36.10      1.52 o 
  -5   0   6       12.07       16.62      1.03 o 
  -4   0   6        0.03       -0.12      0.33 o 
  -3   0   6      113.73       89.92      2.16 o 
  -2   0   6       92.09      104.11      1.31 o 
  -1   0   6       30.59       32.74      0.75 o 
   0   0   6      206.19      235.05      2.02 o 
   1   0   6       75.95       79.54      1.41 o 
   2   0   6       32.92       37.27      1.04 o 
   3   0   6        2.57        6.73      1.60 o 
   4   0   6       64.90       71.74      1.63 o 
   5   0   6        1.58        0.28      0.46 o 
   6   0   6       63.32       65.16      1.72 o 
   7   0   6       11.71       11.96      1.34 o 
 -11   1   6        2.50        4.47      1.07 o 
 -10   1   6       13.63        9.71      1.22 o 
  -9   1   6       20.96       19.18      1.52 o 
  -8   1   6       76.65       68.73      2.40 o 
  -7   1   6        0.06        1.13      0.70 o 
  -6   1   6       42.00       40.48      1.64 o 
  -5   1   6        4.65        3.32      0.58 o 
  -4   1   6       21.11       10.26      0.82 o 
  -3   1   6        4.28        2.89      0.61 o 
  -2   1   6       13.69       17.68      0.57 o 
  -1   1   6      146.69      159.13      1.98 o 
   0   1   6       16.90       16.92      0.69 o 
   1   1   6       46.94       53.53      1.22 o 
   2   1   6       77.49       72.82      1.57 o 
   3   1   6       18.80       21.88      1.66 o 
   4   1   6       14.27       14.75      0.84 o 
   5   1   6        2.50        3.44      0.60 o 
   6   1   6        4.27        3.29      0.88 o 
 -11   2   6        0.01        0.58      0.85 o 
 -10   2   6        0.90        0.21      0.76 o 
  -9   2   6        7.95        7.94      1.10 o 
  -8   2   6       39.03       44.93      2.07 o 
  -7   2   6        2.09        0.06      0.52 o 
  -6   2   6      137.80      140.30      3.26 o 
  -5   2   6       84.12       82.13      2.34 o 
  -4   2   6       26.63       33.45      1.43 o 
  -3   2   6       37.28       36.67      0.84 o 
  -2   2   6      338.17      327.08      5.27 o 
  -1   2   6        4.70        5.49      0.48 o 
   0   2   6       69.40       78.37      2.22 o 
   1   2   6      147.35      138.01      2.60 o 
   2   2   6        0.19        0.30      0.39 o 
   3   2   6       48.22       48.07      1.36 o 
   4   2   6        5.72        8.44      0.72 o 
   5   2   6       23.43       24.66      1.64 o 
   6   2   6        1.89        2.19      0.91 o 
 -11   3   6        0.20        0.70      0.88 o 
 -10   3   6        1.06       -0.06      0.76 o 
  -9   3   6       12.62        8.49      1.19 o 
  -8   3   6        0.57       -0.09      0.70 o 
  -7   3   6      173.71      149.98      3.59 o 
  -6   3   6       24.79       21.76      1.40 o 
  -5   3   6       11.80       10.81      0.97 o 
  -4   3   6        7.15        8.31      0.97 o 
  -3   3   6      250.07      222.89      2.63 o 
  -2   3   6      101.88      108.94      1.75 o 
  -1   3   6       36.34       42.51      1.13 o 
   0   3   6        0.78        0.14      0.43 o 
   1   3   6       17.56       24.13      1.51 o 
   2   3   6        9.26        6.20      0.63 o 
   3   3   6        3.97        4.26      0.81 o 
   4   3   6        1.38        1.94      0.55 o 
   5   3   6        2.77        3.20      0.88 o 
 -11   4   6        0.68       -0.64      0.82 o 
 -10   4   6        4.61        4.81      1.10 o 
  -9   4   6        0.00        0.30      0.61 o 
  -8   4   6       25.94       21.76      1.49 o 
  -7   4   6       38.69       38.29      1.83 o 
  -6   4   6       16.44       19.45      1.40 o 
  -5   4   6      571.43      546.12      8.07 o 
  -4   4   6      164.75      167.33      3.68 o 
  -3   4   6        0.45        0.00      0.37 o 
  -2   4   6        4.16        4.85      0.54 o 
  -1   4   6       10.35       14.50      1.14 o 
   0   4   6        0.12        0.41      0.39 o 
   1   4   6        8.78       11.42      1.23 o 
   2   4   6       22.70       21.70      1.03 o 
   3   4   6        0.16        1.03      0.73 o 
   4   4   6        5.29        6.61      1.13 o 
 -11   5   6        2.35        1.34      0.91 o 
 -10   5   6       13.58       15.55      1.52 o 
  -9   5   6        0.55        0.91      0.64 o 
  -8   5   6        1.11        1.03      0.61 o 
  -7   5   6        0.46        0.21      0.64 o 
  -6   5   6       27.40       24.81      1.52 o 
  -5   5   6       12.68       16.47      1.34 o 
  -4   5   6       14.66       18.72      1.40 o 
  -3   5   6       26.62       25.54      1.61 o 
  -2   5   6      164.78      154.48      5.69 o 
  -1   5   6       24.29       29.08      1.07 o 
   0   5   6        8.88        9.60      0.75 o 
   1   5   6        1.23       -0.58      0.58 o 
   2   5   6        7.93        8.25      1.13 o 
 -10   6   6        0.96        0.94      0.82 o 
  -9   6   6       12.83       12.21      1.34 o 
  -8   6   6       12.05       11.29      1.25 o 
  -7   6   6       20.94       15.01      1.31 o 
  -6   6   6       29.32       23.23      1.52 o 
  -5   6   6       19.88       21.61      1.49 o 
  -4   6   6      221.15      219.81      4.60 o 
  -3   6   6      128.40      146.36      2.43 o 
  -2   6   6        2.91        3.90      0.63 o 
  -1   6   6        6.62        9.25      1.16 o 
   0   6   6        3.46        2.47      0.82 o 
   1   6   6        0.52        0.76      0.79 o 
  -9   7   6        1.03       -0.67      0.67 o 
  -8   7   6        3.10        2.34      0.85 o 
  -7   7   6        0.85        0.06      0.67 o 
  -6   7   6        0.07       -0.37      0.76 o 
  -5   7   6        1.16        1.37      0.79 o 
  -4   7   6       18.00       12.57      1.34 o 
  -3   7   6        0.00       -0.64      0.64 o 
  -2   7   6       26.77       22.71      1.58 o 
  -1   7   6       83.47       78.69      2.77 o 
  -8   8   6        1.66        0.76      0.79 o 
  -7   8   6        1.90        2.40      0.91 o 
  -6   8   6       10.14       11.72      1.31 o 
   2 -12   7       50.00       46.27      2.28 o 
   3 -12   7       28.84       25.14      1.77 o 
   4 -12   7       21.77       20.33      1.61 o 
   5 -12   7       23.49       21.73      1.61 o 
  -1 -11   7       29.29       30.17      1.38 o 
   0 -11   7       10.81        8.87      0.88 o 
   1 -11   7        0.06       -0.15      0.61 o 
   2 -11   7       13.17       17.75      1.10 o 
   3 -11   7       29.10       27.15      1.74 o 
   4 -11   7      113.90      111.84      3.38 o 
   5 -11   7        0.17        0.70      0.70 o 
   6 -11   7       66.32       68.61      2.77 o 
   7 -11   7       14.24       13.15      1.40 o 
  -3 -10   7       20.09       24.72      1.89 o 
  -2 -10   7       16.23       16.88      1.17 o 
  -1 -10   7       15.66       14.89      1.26 o 
   0 -10   7       77.58       77.11      1.89 o 
   1 -10   7        0.22        0.13      0.47 o 
   2 -10   7        0.17       -0.35      0.52 o 
   3 -10   7       61.18       59.97      2.31 o 
   4 -10   7        0.80       -0.03      0.70 o 
   5 -10   7       36.99       30.47      1.80 o 
   6 -10   7       33.83       39.66      2.07 o 
   7 -10   7      110.33      114.03      3.53 o 
   8 -10   7        0.97        2.74      0.82 o 
  -4  -9   7        2.24        2.50      0.94 o 
  -3  -9   7        0.07       -0.40      0.82 o 
  -2  -9   7       16.47       16.20      0.95 o 
  -1  -9   7        6.93        7.63      0.72 o 
   0  -9   7       35.43       35.56      1.23 o 
   1  -9   7        0.94       -0.43      0.43 o 
   2  -9   7       22.95       21.62      1.05 o 
   3  -9   7       47.35       43.99      2.19 o 
   4  -9   7       83.74       80.15      2.62 o 
   5  -9   7      285.72      269.36      5.24 o 
   6  -9   7       19.63       15.68      1.31 o 
   7  -9   7      115.21      125.87      3.59 o 
   8  -9   7       17.57       17.53      1.55 o 
   9  -9   7       17.96       17.53      1.49 o 
  -5  -8   7        1.60        0.73      0.82 o 
  -4  -8   7        7.26        9.86      1.25 o 
  -3  -8   7        0.07        0.37      0.64 o 
  -2  -8   7       53.76       54.09      1.48 o 
  -1  -8   7        2.14        3.33      0.67 o 
   0  -8   7       93.45       99.68      1.90 o 
   1  -8   7       72.21       71.20      1.59 o 
   2  -8   7       32.76       35.52      1.18 o 
   3  -8   7      165.35      166.41      2.60 o 
   4  -8   7        7.89        6.06      0.91 o 
   5  -8   7        1.64        3.07      0.79 o 
   6  -8   7       58.36       50.80      2.13 o 
   7  -8   7       17.74       20.03      1.43 o 
   8  -8   7      125.64      122.58      3.56 o 
   9  -8   7        0.50       -0.40      0.55 o 
  -6  -7   7        0.29        0.97      0.79 o 
  -5  -7   7        6.07        3.23      0.91 o 
  -4  -7   7       44.39       49.53      2.16 o 
  -3  -7   7       17.77       16.16      1.34 o 
  -2  -7   7        0.47       -0.27      0.35 o 
  -1  -7   7       47.03       50.99      1.26 o 
   0  -7   7       15.97       15.39      0.76 o 
   1  -7   7      133.07      133.43      3.04 o 
   2  -7   7       34.92       38.59      1.14 o 
   3  -7   7      284.90      272.89      3.39 o 
   4  -7   7      314.06      289.73      5.02 o 
   5  -7   7       89.80       83.86      2.47 o 
   6  -7   7      220.21      209.27      4.38 o 
   7  -7   7       39.82       32.30      1.77 o 
   8  -7   7       41.30       47.79      2.22 o 
   9  -7   7       36.14       36.13      1.95 o 
  -7  -6   7        2.97        3.29      0.91 o 
  -6  -6   7       13.87       22.59      1.58 o 
  -5  -6   7        7.53        8.95      1.13 o 
  -4  -6   7       14.50       17.41      1.37 o 
  -3  -6   7      103.04       98.20      2.80 o 
  -2  -6   7       14.69       13.97      0.72 o 
  -1  -6   7      152.12      148.78      2.12 o 
   0  -6   7       11.72       10.75      0.49 o 
   1  -6   7      269.41      255.67      3.90 o 
   2  -6   7      311.44      316.55      2.86 o 
   3  -6   7       29.00       24.84      0.75 o 
   4  -6   7      713.07      700.27      9.25 o 
   5  -6   7       34.10       33.58      1.61 o 
   6  -6   7       20.56       16.80      1.25 o 
   7  -6   7       41.68       38.66      1.86 o 
   8  -6   7        1.00       -0.06      0.58 o 
   9  -6   7       87.76       86.63      3.01 o 
  -8  -5   7        0.81        1.49      0.82 o 
  -7  -5   7        2.87        4.44      0.94 o 
  -6  -5   7        4.02        4.51      0.88 o 
  -5  -5   7       12.78       17.29      1.34 o 
  -4  -5   7        1.62        2.59      0.79 o 
  -3  -5   7      421.65      436.05      6.79 o 
  -2  -5   7      105.14      100.10      1.27 o 
  -1  -5   7       28.36       19.12      0.57 o 
   0  -5   7      512.61      483.14      3.73 o 
   1  -5   7      220.99      224.91      2.16 o 
   2  -5   7      534.51      509.81      4.00 o 
   3  -5   7      451.51      463.07      3.80 o 
   4  -5   7      191.91      179.89      2.58 o 
   5  -5   7      195.81      169.28      3.56 o 
   6  -5   7        0.10       -0.43      0.52 o 
   7  -5   7       23.64       20.85      1.40 o 
   8  -5   7       44.40       37.38      1.86 o 
   9  -5   7       16.87       21.40      1.58 o 
  -9  -4   7        6.22        7.52      1.16 o 
  -8  -4   7        0.08       -0.18      0.70 o 
  -7  -4   7       23.96       21.03      1.49 o 
  -6  -4   7        1.39        1.58      0.61 o 
  -5  -4   7      104.43      131.80      3.26 o 
  -4  -4   7      221.29      232.22      2.86 o 
  -3  -4   7       20.47       30.73      0.91 o 
  -2  -4   7      576.11      562.30      5.31 o 
  -1  -4   7      145.51      147.88      1.55 o 
   0  -4   7       18.52       16.25      0.52 o 
   1  -4   7       46.16       45.57      0.85 o 
   2  -4   7       32.10       30.14      0.84 o 
   3  -4   7       74.89       78.54      1.78 o 
   4  -4   7        5.93        6.61      0.61 o 
   5  -4   7      160.56      158.41      3.41 o 
   6  -4   7       24.57       23.83      1.40 o 
   7  -4   7        6.69        4.29      0.85 o 
   8  -4   7       20.18       20.55      1.52 o 
  -9  -3   7       59.54       66.36      2.65 o 
  -8  -3   7        0.00       -0.33      0.64 o 
  -7  -3   7       24.93       23.80      1.46 o 
  -6  -3   7      127.23      122.85      2.09 o 
  -5  -3   7        0.40       -0.24      0.40 o 
  -4  -3   7      210.96      236.58      2.91 o 
  -3  -3   7       97.80       96.97      2.22 o 
  -2  -3   7      117.38      128.64      1.88 o 
  -1  -3   7      127.87      128.43      1.37 o 
   0  -3   7        0.04        1.14      0.27 o 
   1  -3   7      458.70      439.13      3.42 o 
   2  -3   7        0.20        0.31      0.34 o 
   3  -3   7      293.94      288.92      3.38 o 
   4  -3   7      158.09      169.15      2.51 o 
   5  -3   7       72.99       66.33      1.59 o 
   6  -3   7       97.36       94.30      2.71 o 
   7  -3   7        0.01       -0.03      0.58 o 
   8  -3   7       17.99       18.05      1.49 o 
 -10  -2   7        2.15       -0.09      0.82 o 
  -9  -2   7        0.83        1.92      0.59 o 
  -8  -2   7       18.02       18.82      1.23 o 
  -7  -2   7       75.83       62.76      1.51 o 
  -6  -2   7       84.99       70.99      2.13 o 
  -5  -2   7        7.64       11.01      0.68 o 
  -4  -2   7       47.55       46.67      1.14 o 
  -3  -2   7      288.40      319.07      3.49 o 
  -2  -2   7       41.85       39.74      0.98 o 
  -1  -2   7      488.27      488.76      3.61 o 
   0  -2   7      161.02      184.42      1.78 o 
   1  -2   7       90.04       86.74      1.48 o 
   2  -2   7       46.06       45.78      1.13 o 
   3  -2   7        9.58        9.35      0.81 o 
   4  -2   7       27.61       30.62      1.26 o 
   5  -2   7        2.22        2.22      0.58 o 
   6  -2   7       40.22       41.49      1.89 o 
   7  -2   7       20.62       18.05      1.46 o 
   8  -2   7        2.06        2.80      0.91 o 
 -10  -1   7        0.67        0.64      0.82 o 
  -9  -1   7      164.39      153.39      3.87 o 
  -8  -1   7      192.96      211.31      4.47 o 
  -7  -1   7       18.59       10.99      1.10 o 
  -6  -1   7      125.05      125.66      2.95 o 
  -5  -1   7       92.59       83.22      2.25 o 
  -4  -1   7        3.48        1.80      0.55 o 
  -3  -1   7      215.28      231.01      4.02 o 
  -2  -1   7      161.17      155.03      2.09 o 
  -1  -1   7       15.42       15.03      0.47 o 
   0  -1   7       33.13       33.57      0.67 o 
   1  -1   7       76.43       60.91      1.28 o 
   2  -1   7      162.62      164.49      3.26 o 
   3  -1   7       54.17       55.21      1.35 o 
   4  -1   7       32.74       32.05      1.13 o 
   5  -1   7      104.23      108.78      2.19 o 
   6  -1   7       23.15       20.33      1.40 o 
   7  -1   7       48.36       49.86      2.31 o 
 -11   0   7        0.27       -0.52      0.91 o 
 -10   0   7       46.29       55.52      2.50 o 
  -9   0   7        0.52       -0.73      0.73 o 
  -8   0   7        3.63        7.00      1.13 o 
  -7   0   7       55.23       48.58      1.98 o 
  -6   0   7      305.83      285.28      4.99 o 
  -5   0   7       53.07       43.04      1.67 o 
  -4   0   7        3.44        3.07      0.67 o 
  -3   0   7        6.03        2.89      0.58 o 
  -2   0   7      255.59      264.46      4.54 o 
  -1   0   7        0.60        0.43      0.29 o 
   0   0   7      503.52      505.97      4.83 o 
   1   0   7       17.64       21.32      0.85 o 
   2   0   7      130.53      137.37      2.15 o 
   3   0   7      145.57      150.81      2.41 o 
   4   0   7        1.73        0.78      0.50 o 
   5   0   7       70.71       80.87      1.56 o 
   6   0   7        0.00       -0.15      0.73 o 
 -11   1   7        9.22        9.92      1.34 o 
 -10   1   7        3.57        4.02      1.07 o 
  -9   1   7       14.52       16.83      1.49 o 
  -8   1   7      248.43      232.77      4.84 o 
  -7   1   7      377.93      374.32      6.30 o 
  -6   1   7       10.29        5.94      0.94 o 
  -5   1   7      356.34      330.48      5.51 o 
  -4   1   7        8.91        5.42      0.76 o 
  -3   1   7        7.28        8.77      0.88 o 
  -2   1   7      448.92      454.66      4.28 o 
  -1   1   7      114.03      115.93      2.80 o 
   0   1   7       47.34       48.77      1.19 o 
   1   1   7       67.92       75.75      2.27 o 
   2   1   7        6.05        8.56      0.67 o 
   3   1   7       26.82       31.27      1.14 o 
   4   1   7        0.68       -0.05      0.46 o 
   5   1   7        3.85        3.63      0.73 o 
   6   1   7       15.76       16.29      1.43 o 
 -11   2   7        3.21        3.96      1.07 o 
 -10   2   7        4.07        2.71      1.00 o 
  -9   2   7       37.45       33.30      1.92 o 
  -8   2   7        0.01       -0.21      0.73 o 
  -7   2   7       50.62       49.68      2.13 o 
  -6   2   7       35.54       26.24      1.64 o 
  -5   2   7      588.58      558.84      8.19 o 
  -4   2   7       94.96       93.45      2.65 o 
  -3   2   7      285.40      294.23      5.11 o 
  -2   2   7        0.03       -0.12      0.34 o 
  -1   2   7      144.55      152.67      2.68 o 
   0   2   7        7.17        6.60      0.65 o 
   1   2   7       84.27       77.73      1.65 o 
   2   2   7       37.83       40.77      1.27 o 
   3   2   7        5.90        6.84      0.70 o 
   4   2   7       44.56       47.63      1.53 o 
   5   2   7        1.20        1.78      1.58 o 
 -11   3   7        4.01        6.73      1.28 o 
 -10   3   7       35.28       37.68      2.19 o 
  -9   3   7        0.40       -0.55      0.73 o 
  -8   3   7       99.56      100.91      3.10 o 
  -7   3   7      165.00      176.82      4.11 o 
  -6   3   7      300.37      286.80      5.33 o 
  -5   3   7      135.10      115.43      3.14 o 
  -4   3   7       99.42       89.22      2.71 o 
  -3   3   7        4.14        6.91      0.97 o 
  -2   3   7        2.46        2.85      0.49 o 
  -1   3   7       31.90       36.06      1.10 o 
   0   3   7        0.06       -0.45      0.64 o 
   1   3   7        9.74       13.19      0.82 o 
   2   3   7       39.03       39.60      1.78 o 
   3   3   7       17.73       19.07      1.02 o 
   4   3   7        1.08        2.40      0.65 o 
 -11   4   7        2.16        1.07      1.03 o 
 -10   4   7       28.53       25.75      1.86 o 
  -9   4   7        0.82        1.83      0.82 o 
  -8   4   7        1.68        0.12      0.67 o 
  -7   4   7        8.44       10.08      1.10 o 
  -6   4   7        1.81        1.00      0.67 o 
  -5   4   7        5.38        5.36      1.03 o 
  -4   4   7      537.74      516.56      8.01 o 
  -3   4   7       11.51       12.78      1.25 o 
  -2   4   7      128.20      138.20      3.47 o 
  -1   4   7        0.00        0.18      0.82 o 
   0   4   7        5.85       10.45      1.29 o 
   1   4   7        0.00       -0.12      0.48 o 
   2   4   7       40.74       41.58      1.41 o 
   3   4   7       22.23       23.62      1.67 o 
 -10   5   7       16.33       15.10      1.52 o 
  -9   5   7       48.11       46.54      2.28 o 
  -8   5   7        4.09        4.75      1.00 o 
  -7   5   7       44.17       45.60      2.13 o 
  -6   5   7       49.69       49.98      2.19 o 
  -5   5   7       66.44       61.21      2.37 o 
  -4   5   7      108.09      100.48      3.01 o 
  -3   5   7       13.35        6.79      1.10 o 
  -2   5   7       64.66       61.02      1.57 o 
  -1   5   7        0.07        0.37      0.53 o 
   0   5   7        1.00       -0.43      0.43 o 
   1   5   7        4.76        5.27      1.10 o 
  -9   6   7       31.55       33.58      2.07 o 
  -8   6   7       13.53       17.02      1.49 o 
  -7   6   7       18.36       19.27      1.52 o 
  -6   6   7        3.25        1.13      0.82 o 
  -5   6   7        0.09       -0.37      0.76 o 
  -4   6   7        0.05       -0.15      0.70 o 
  -3   6   7      102.46       96.01      3.04 o 
  -2   6   7        0.08        0.43      0.85 o 
  -1   6   7       20.29       19.66      1.55 o 
  -8   7   7       10.38       12.33      1.46 o 
  -7   7   7        8.57       12.42      1.34 o 
  -6   7   7       10.64       10.59      1.25 o 
  -5   7   7        0.11       -0.40      0.70 o 
  -4   7   7       26.00       27.73      1.74 o 
   3 -12   8        5.96        2.95      0.94 o 
  -1 -11   8        0.53        0.52      1.03 o 
   0 -11   8       16.59       16.01      1.07 o 
   1 -11   8        1.89        2.14      0.58 o 
   2 -11   8       14.31       14.22      1.01 o 
   3 -11   8       12.68       11.41      1.28 o 
   4 -11   8        0.87        1.95      0.88 o 
   5 -11   8       91.92       87.94      3.07 o 
   6 -11   8        0.36        0.61      0.82 o 
  -3 -10   8        0.97       -0.70      0.70 o 
  -2 -10   8        3.98        2.34      1.00 o 
  -1 -10   8       11.01       12.78      1.49 o 
   0 -10   8       32.00       29.61      1.24 o 
   1 -10   8       49.07       47.94      1.50 o 
   2 -10   8        2.51        1.97      0.61 o 
   3 -10   8       61.36       62.77      1.75 o 
   4 -10   8       14.30        9.47      1.13 o 
   5 -10   8       37.46       46.79      2.19 o 
   6 -10   8       28.82       35.31      1.98 o 
   7 -10   8       19.93       22.43      1.70 o 
  -4  -9   8        0.75       -0.76      0.76 o 
  -3  -9   8        4.55        5.39      1.13 o 
  -2  -9   8        4.20        4.26      0.97 o 
  -1  -9   8       19.88       20.33      1.58 o 
   0  -9   8        6.47        5.04      0.67 o 
   1  -9   8       39.10       38.86      1.29 o 
   2  -9   8       18.86       17.59      0.95 o 
   3  -9   8       17.38       15.93      0.94 o 
   4  -9   8       36.22       40.33      1.89 o 
   5  -9   8        7.74        6.82      1.03 o 
   6  -9   8      211.73      189.97      4.44 o 
   7  -9   8        3.87        1.98      0.85 o 
   8  -9   8       60.57       61.58      2.62 o 
  -5  -8   8        5.40        6.12      1.16 o 
  -4  -8   8        6.19        5.84      1.13 o 
  -3  -8   8       14.06       16.13      1.37 o 
  -2  -8   8        2.03        2.04      0.70 o 
  -1  -8   8       13.35       12.39      0.80 o 
   0  -8   8       17.12       18.51      0.91 o 
   1  -8   8      127.49      117.75      2.11 o 
   2  -8   8       82.97       78.31      1.73 o 
   3  -8   8        1.31        0.12      0.49 o 
   4  -8   8      190.49      183.80      3.96 o 
   5  -8   8        4.21        3.35      0.82 o 
   6  -8   8       94.60      103.89      3.10 o 
   7  -8   8       79.37       79.51      2.74 o 
   8  -8   8        4.61        5.57      1.03 o 
  -6  -7   8        1.72        1.55      0.91 o 
  -5  -7   8       11.66        7.82      1.07 o 
  -4  -7   8       11.70       15.01      1.40 o 
  -3  -7   8        0.01        0.64      0.58 o 
  -2  -7   8       21.96       25.66      1.55 o 
  -1  -7   8       42.74       45.60      1.92 o 
   0  -7   8      239.81      239.65      3.05 o 
   1  -7   8       29.86       33.08      1.08 o 
   2  -7   8      242.62      228.69      2.41 o 
   3  -7   8      199.00      191.27      2.73 o 
   4  -7   8        5.85        6.24      0.88 o 
   5  -7   8      155.65      148.27      3.53 o 
   6  -7   8        5.73        4.44      0.88 o 
   7  -7   8      117.79      107.64      3.23 o 
   8  -7   8        2.96        2.16      0.88 o 
  -7  -6   8        8.58       10.84      1.31 o 
  -6  -6   8        0.16        0.03      0.73 o 
  -5  -6   8       18.31       17.02      1.34 o 
  -4  -6   8       15.97       11.78      1.13 o 
  -3  -6   8        6.86        4.57      0.91 o 
  -2  -6   8      180.44      185.44      3.93 o 
  -1  -6   8       18.13       16.44      1.22 o 
   0  -6   8       29.34       33.64      1.13 o 
   1  -6   8      356.34      345.34      3.06 o 
   2  -6   8       20.99       19.33      0.72 o 
   3  -6   8      267.58      263.85      3.00 o 
   4  -6   8        0.77        1.46      0.58 o 
   5  -6   8       67.54       62.46      2.16 o 
   6  -6   8        0.00        1.07      0.67 o 
   7  -6   8        8.73       12.02      1.13 o 
  -8  -5   8        0.08       -0.55      0.73 o 
  -7  -5   8        3.67        6.27      0.97 o 
  -6  -5   8       34.34       36.71      1.89 o 
  -5  -5   8        4.31        2.44      0.85 o 
  -4  -5   8      180.72      166.72      3.80 o 
  -3  -5   8       96.63      104.65      2.83 o 
  -2  -5   8       31.72       29.63      0.97 o 
  -1  -5   8      349.10      373.01      4.01 o 
   0  -5   8       16.14       17.62      0.61 o 
   1  -5   8      756.66      758.74      6.71 o 
   2  -5   8       21.01       21.69      0.73 o 
   3  -5   8      166.48      151.77      2.32 o 
   4  -5   8       69.08       63.00      1.51 o 
   5  -5   8       22.84       22.13      1.31 o 
   6  -5   8       67.04       67.67      2.34 o 
   7  -5   8       13.47       11.45      1.19 o 
   8  -5   8       54.32       55.70      2.34 o 
  -9  -4   8       26.84       20.97      1.74 o 
  -8  -4   8        0.63        0.61      0.76 o 
  -7  -4   8        0.00       -0.27      0.67 o 
  -6  -4   8       70.80       74.43      2.56 o 
  -5  -4   8       32.12       23.44      1.46 o 
  -4  -4   8       61.85       60.54      1.40 o 
  -3  -4   8      103.54       84.58      3.33 o 
  -2  -4   8        2.89        5.09      1.17 o 
  -1  -4   8      166.00      168.00      2.34 o 
   0  -4   8        2.29        5.35      0.43 o 
   1  -4   8       17.46       15.46      0.98 o 
   2  -4   8      400.89      382.16      4.08 o 
   3  -4   8        0.98        2.50      0.50 o 
   4  -4   8      229.62      223.03      3.07 o 
   5  -4   8        0.02       -0.39      0.39 o 
   6  -4   8       14.01       13.58      1.13 o 
   7  -4   8        6.65        9.28      1.13 o 
   8  -4   8        3.23        6.15      0.94 o 
  -9  -3   8       76.34       75.00      2.86 o 
  -8  -3   8        0.05        0.33      0.70 o 
  -7  -3   8       44.74       45.65      1.40 o 
  -6  -3   8        0.83        2.60      0.91 o 
  -5  -3   8      152.43      155.91      2.39 o 
  -4  -3   8       17.35       10.17      0.68 o 
  -3  -3   8      356.79      349.30      3.85 o 
  -2  -3   8      360.45      362.13      3.92 o 
  -1  -3   8        9.58        9.08      1.58 o 
   0  -3   8      553.08      581.05      4.35 o 
   1  -3   8       33.22       36.24      1.01 o 
   2  -3   8      601.99      612.56      5.85 o 
   3  -3   8      221.06      215.87      2.93 o 
   4  -3   8       29.78       30.91      1.17 o 
   5  -3   8        4.51        3.50      1.11 o 
   6  -3   8       10.72       10.11      1.10 o 
   7  -3   8       36.00       35.64      1.89 o 
 -10  -2   8       18.85       20.30      1.74 o 
  -9  -2   8       42.09       34.42      2.15 o 
  -8  -2   8       27.91       27.02      2.94 o 
  -7  -2   8        1.67        0.86      0.52 o 
  -6  -2   8        3.00        3.70      0.53 o 
  -5  -2   8       73.05       80.97      1.62 o 
  -4  -2   8       15.01       14.33      0.77 o 
  -3  -2   8       59.61       60.34      1.33 o 
  -2  -2   8      175.53      155.15      2.22 o 
  -1  -2   8       70.06       77.78      1.48 o 
   0  -2   8       38.93       37.10      0.77 o 
   1  -2   8       12.62        7.94      0.96 o 
   2  -2   8       15.79       15.84      0.83 o 
   3  -2   8      103.99       99.12      1.91 o 
   4  -2   8        5.82       11.35      0.84 o 
   5  -2   8      336.06      346.68      5.97 o 
   6  -2   8        1.68        0.49      0.73 o 
   7  -2   8       18.19       21.67      1.61 o 
 -10  -1   8        1.25        0.97      0.94 o 
  -9  -1   8        0.48        1.98      1.00 o 
  -8  -1   8      221.33      212.74      4.54 o 
  -7  -1   8        2.38        4.66      0.97 o 
  -6  -1   8      126.83      131.53      3.14 o 
  -5  -1   8        0.90        1.03      0.64 o 
  -4  -1   8       86.06       96.71      2.53 o 
  -3  -1   8        3.99        7.70      0.85 o 
  -2  -1   8      666.86      639.51      6.04 o 
  -1  -1   8      535.71      525.75      5.13 o 
   0  -1   8       80.22       80.98      1.50 o 
   1  -1   8      290.86      302.74      3.50 o 
   2  -1   8        1.72        1.43      0.87 o 
   3  -1   8      313.38      306.25      3.83 o 
   4  -1   8       89.14       87.82      1.96 o 
   5  -1   8        2.90        2.85      0.66 o 
   6  -1   8        7.57        8.49      1.16 o 
 -10   0   8        9.55        8.13      1.19 o 
  -9   0   8        8.50        9.77      1.22 o 
  -8   0   8      113.54       85.51      2.77 o 
  -7   0   8       12.54       15.49      1.34 o 
  -6   0   8       15.70       13.21      1.19 o 
  -5   0   8        9.78        7.15      0.97 o 
  -4   0   8       53.89       65.45      2.16 o 
  -3   0   8        3.94        5.81      0.88 o 
  -2   0   8      190.04      177.19      3.74 o 
  -1   0   8      678.04      667.85      9.38 o 
   0   0   8      205.52      234.02      4.66 o 
   1   0   8        0.76        0.61      0.67 o 
   2   0   8        0.06        0.45      0.82 o 
   3   0   8       46.79       43.15      1.36 o 
   4   0   8       39.13       36.04      1.08 o 
   5   0   8       13.44       14.95      1.40 o 
 -10   1   8        3.64        3.41      0.97 o 
  -9   1   8        0.58        3.07      0.91 o 
  -8   1   8       38.42       37.81      1.95 o 
  -7   1   8      158.28      147.15      3.65 o 
  -6   1   8        0.89       -0.33      0.64 o 
  -5   1   8      142.17      164.01      3.68 o 
  -4   1   8        7.00        3.99      0.88 o 
  -3   1   8      209.13      202.91      4.17 o 
  -2   1   8        0.15        0.46      0.73 o 
  -1   1   8      614.55      582.16      8.61 o 
   0   1   8      461.75      452.52      7.28 o 
   1   1   8        2.33        0.66      0.45 o 
   2   1   8       10.74       10.43      0.77 o 
   3   1   8        3.32        5.57      1.39 o 
   4   1   8       74.80       74.54      1.92 o 
   5   1   8       38.59       35.32      1.48 o 
 -10   2   8       15.54       13.73      1.49 o 
  -9   2   8        2.12        2.01      0.91 o 
  -8   2   8       22.71       19.60      1.58 o 
  -7   2   8      226.91      193.63      4.35 o 
  -6   2   8        7.84        4.23      0.85 o 
  -5   2   8        1.38       -0.15      0.70 o 
  -4   2   8        4.38        5.11      0.85 o 
  -3   2   8       22.74       22.07      1.49 o 
  -2   2   8       17.07       16.38      1.34 o 
  -1   2   8       60.72       61.37      2.37 o 
   0   2   8      315.90      325.71      5.97 o 
   1   2   8      204.53      215.57      4.66 o 
   2   2   8       40.65       39.27      1.42 o 
   3   2   8        0.49        1.13      0.54 o 
   4   2   8        6.13        5.24      0.76 o 
 -10   3   8        2.03        1.77      1.00 o 
  -9   3   8       16.16       13.33      1.46 o 
  -8   3   8        0.96        1.49      0.73 o 
  -7   3   8      111.60      104.38      3.14 o 
  -6   3   8      119.43      107.45      3.14 o 
  -5   3   8       12.90        7.06      1.07 o 
  -4   3   8       72.54       81.43      2.68 o 
  -3   3   8        0.35       -0.67      0.67 o 
  -2   3   8       83.30       87.48      2.83 o 
  -1   3   8        0.18        0.40      0.73 o 
   0   3   8      113.80      108.86      2.12 o 
   2   3   8       19.98       17.07      1.03 o 
   3   3   8        2.80        2.75      0.63 o 
 -10   4   8       38.34       46.88      2.50 o 
  -9   4   8       14.94       12.82      1.43 o 
  -8   4   8        6.75       11.41      1.22 o 
  -7   4   8        1.50       -0.12      0.73 o 
  -6   4   8      153.93      133.63      3.65 o 
  -5   4   8       85.43       72.48      2.65 o 
  -4   4   8        0.67        1.22      0.79 o 
  -3   4   8        0.26       -0.06      0.70 o 
  -2   4   8        2.52        3.04      0.85 o 
  -1   4   8        0.11        1.92      0.79 o 
   0   4   8       10.03       11.34      0.85 o 
   1   4   8       70.45       72.60      2.54 o 
  -9   5   8        0.01        0.94      0.91 o 
  -8   5   8        6.08        5.54      1.10 o 
  -7   5   8       18.17       16.35      1.46 o 
  -6   5   8       29.35       21.76      1.61 o 
  -5   5   8       22.51       15.34      1.43 o 
  -4   5   8       13.44       11.87      1.31 o 
  -3   5   8        0.07        1.28      0.79 o 
  -2   5   8        6.13        7.73      1.13 o 
  -1   5   8       19.58       24.41      1.67 o 
   0   5   8        0.33        0.64      0.58 o 
  -8   6   8        0.28        0.46      0.82 o 
  -7   6   8        7.59        8.46      1.22 o 
  -6   6   8        0.10        0.61      0.76 o 
  -5   6   8       28.89       27.52      1.83 o 
  -4   6   8       15.35       11.87      1.34 o 
  -3   6   8        3.17        6.06      1.19 o 
   0 -11   9        3.20        2.31      1.10 o 
   1 -11   9        4.45        7.03      2.22 o 
   2 -11   9        0.59        0.38      1.42 o 
   3 -11   9        3.11        4.56      0.75 o 
   4 -11   9        2.44        1.98      0.85 o 
   5 -11   9        9.41       11.48      1.31 o 
  -2 -10   9       35.67       31.32      2.10 o 
  -1 -10   9        4.44        1.55      0.94 o 
   0 -10   9        2.01        2.56      1.00 o 
   1 -10   9        0.51        1.24      1.08 o 
   2 -10   9        3.62        3.70      0.97 o 
   3 -10   9        4.49        5.84      0.77 o 
   4 -10   9       26.28       25.66      1.64 o 
   5 -10   9       10.77        6.70      1.07 o 
   6 -10   9       20.55       21.25      1.61 o 
  -4  -9   9       25.43       29.10      2.01 o 
  -3  -9   9       19.76       20.88      1.77 o 
  -2  -9   9        0.01        1.22      0.88 o 
  -1  -9   9        9.98       12.82      1.40 o 
   0  -9   9       65.75       65.93      2.59 o 
   1  -9   9        2.27        0.80      0.93 o 
   2  -9   9       23.18       24.07      1.09 o 
   3  -9   9        5.35        6.35      0.72 o 
   4  -9   9       34.53       37.56      1.86 o 
   5  -9   9       39.78       42.31      2.01 o 
   6  -9   9       22.83       27.03      1.70 o 
   7  -9   9        9.35        5.78      1.10 o 
  -5  -8   9       14.97       12.91      1.49 o 
  -4  -8   9        3.63        2.13      0.94 o 
  -3  -8   9        1.03        0.15      0.64 o 
  -2  -8   9      161.79      149.58      3.90 o 
  -1  -8   9      250.83      240.78      5.02 o 
   0  -8   9       39.51       41.15      2.01 o 
   1  -8   9        2.82        4.27      1.72 o 
   2  -8   9       12.47       14.48      0.87 o 
   3  -8   9       59.45       69.30      1.68 o 
   4  -8   9        0.02        1.07      0.67 o 
   5  -8   9       56.55       68.82      2.50 o 
   6  -8   9        0.49        0.49      0.73 o 
   7  -8   9        4.77        5.78      0.94 o 
  -6  -7   9        6.10        6.64      1.19 o 
  -5  -7   9        9.28       10.20      1.31 o 
  -4  -7   9        4.72        2.95      0.91 o 
  -3  -7   9       62.94       65.14      2.50 o 
  -2  -7   9        9.06        9.59      1.19 o 
  -1  -7   9        1.40        0.79      0.76 o 
   0  -7   9       19.03       22.77      1.52 o 
   1  -7   9      430.75      423.67      4.59 o 
   2  -7   9        4.47        7.25      0.62 o 
   3  -7   9       71.20       76.61      1.73 o 
   4  -7   9       64.97       71.69      2.34 o 
   5  -7   9       32.02       32.36      1.67 o 
   6  -7   9       40.73       41.92      1.98 o 
   7  -7   9        5.61        5.33      0.97 o 
  -7  -6   9        3.42        3.04      0.97 o 
  -6  -6   9       48.16       38.72      2.04 o 
  -5  -6   9       93.51       93.42      3.01 o 
  -4  -6   9        3.79        5.39      1.00 o 
  -3  -6   9       32.85       34.67      1.74 o 
  -2  -6   9        3.60        4.23      0.88 o 
  -1  -6   9      419.51      405.28      6.57 o 
   0  -6   9      326.69      317.95     10.64 o 
   1  -6   9       57.28       51.14      1.08 o 
   2  -6   9        0.78        0.22      0.40 o 
   3  -6   9        4.12        4.50      0.59 o 
   4  -6   9       37.98       41.85      1.30 o 
   5  -6   9        1.49        0.40      0.61 o 
   6  -6   9       13.13       16.35      1.34 o 
   7  -6   9        4.08        4.14      0.91 o 
  -8  -5   9        3.75        4.26      1.03 o 
  -7  -5   9        0.21        1.37      0.79 o 
  -6  -5   9       21.00       21.28      1.55 o 
  -5  -5   9      105.34       87.21      2.86 o 
  -4  -5   9      103.62      111.77      3.14 o 
  -3  -5   9       47.94       40.97      1.80 o 
  -2  -5   9       20.96       17.50      0.97 o 
  -1  -5   9       32.99       25.64      1.26 o 
   0  -5   9       18.82       17.21      0.88 o 
   1  -5   9       85.11       92.73      1.42 o 
   2  -5   9      798.21      754.69      9.56 o 
   3  -5   9        6.86        6.21      1.43 o 
   4  -5   9       34.97       41.19      1.30 o 
   5  -5   9       11.37       10.53      1.07 o 
   6  -5   9       16.95       17.56      1.34 o 
   7  -5   9       25.32       24.02      1.61 o 
  -8  -4   9        1.09        2.71      0.85 o 
  -7  -4   9        6.90        6.42      1.07 o 
  -6  -4   9        2.05        4.99      0.94 o 
  -5  -4   9      162.65      155.67      4.23 o 
  -4  -4   9      306.82      323.50      5.05 o 
  -3  -4   9       36.92       43.13      1.23 o 
  -2  -4   9        0.01        1.30      0.44 o 
  -1  -4   9       28.34       26.42      0.97 o 
   0  -4   9      293.85      298.46      3.52 o 
   1  -4   9      261.68      235.20      3.93 o 
   2  -4   9       84.68       76.26      1.62 o 
   3  -4   9        2.14        3.66      0.61 o 
   4  -4   9       19.78       15.61      0.88 o 
   5  -4   9        3.42        3.61      0.57 o 
   6  -4   9        0.61        0.55      0.67 o 
   7  -4   9       14.97       14.76      1.37 o 
  -9  -3   9        5.00        3.56      1.00 o 
  -8  -3   9        1.08        0.73      0.73 o 
  -7  -3   9        7.65        8.44      0.73 o 
  -6  -3   9        1.65       -0.13      0.43 o 
  -5  -3   9       25.41       24.10      1.00 o 
  -4  -3   9      277.23      253.45      3.68 o 
  -3  -3   9      306.56      321.35      6.27 o 
  -2  -3   9      282.76      258.63      3.22 o 
  -1  -3   9       14.66       10.67      0.68 o 
   0  -3   9        0.08        0.33      0.70 o 
   1  -3   9       50.05       48.72      1.25 o 
   2  -3   9        2.63        4.23      0.60 o 
   3  -3   9      701.29      667.51      6.59 o 
   4  -3   9        4.30        4.39      0.64 o 
   5  -3   9       20.27       21.70      1.07 o 
   6  -3   9        8.59        8.64      1.07 o 
  -9  -2   9       10.26       10.83      1.80 o 
  -8  -2   9        0.10       -0.07      0.44 o 
  -7  -2   9        0.64        0.10      0.68 o 
  -6  -2   9       16.02       15.02      0.84 o 
  -5  -2   9        1.82        4.98      0.60 o 
  -4  -2   9      152.52      158.29      2.45 o 
  -3  -2   9      228.77      230.60      3.04 o 
  -2  -2   9       75.84       81.65      1.63 o 
  -1  -2   9       25.13       17.35      1.37 o 
   0  -2   9      183.15      174.66      3.87 o 
   1  -2   9      260.19      242.64      3.07 o 
   2  -2   9       63.34       56.14      1.69 o 
   3  -2   9       58.80       57.28      1.54 o 
   4  -2   9        6.08        5.82      0.72 o 
   5  -2   9       57.57       53.74      1.63 o 
   6  -2   9        2.53        2.13      0.82 o 
 -10  -1   9        7.41        5.91      1.10 o 
  -9  -1   9       44.03       38.51      1.98 o 
  -8  -1   9        7.56        4.99      1.00 o 
  -7  -1   9        2.21        1.64      0.70 o 
  -6  -1   9       28.59       31.26      1.64 o 
  -5  -1   9        0.43       -0.52      0.61 o 
  -4  -1   9       53.61       51.02      2.01 o 
  -3  -1   9      354.39      329.54      3.83 o 
  -2  -1   9      213.27      228.78      2.98 o 
  -1  -1   9       53.79       53.51      2.19 o 
   0  -1   9        1.48        1.70      0.70 o 
   1  -1   9       47.87       51.99      1.58 o 
   2  -1   9       82.65       78.63      1.73 o 
   3  -1   9        4.69        3.01      1.11 o 
   4  -1   9      230.83      221.41      3.39 o 
   5  -1   9       11.82       14.02      1.49 o 
 -10   0   9        4.94        2.47      0.94 o 
  -9   0   9        0.97        0.00      0.73 o 
  -8   0   9        4.31        4.08      1.03 o 
  -7   0   9        6.18        1.86      0.76 o 
  -6   0   9       10.65        5.87      0.97 o 
  -5   0   9       70.03       75.70      2.53 o 
  -4   0   9        5.97        6.36      0.97 o 
  -3   0   9      125.32      125.17      3.29 o 
  -2   0   9      261.00      257.03      5.02 o 
  -1   0   9       57.13       61.67      2.31 o 
   0   0   9        0.01       -0.55      0.67 o 
   1   0   9       54.65       54.22      1.42 o 
   2   0   9       39.21       37.13      1.26 o 
   3   0   9        0.15       -0.11      0.44 o 
   4   0   9        5.84        4.35      0.72 o 
 -10   1   9        0.29       -0.03      0.79 o 
  -9   1   9       10.87        7.85      1.25 o 
  -8   1   9       38.65       32.02      1.86 o 
  -7   1   9        6.97        8.61      1.13 o 
  -6   1   9        0.78        1.89      0.82 o 
  -5   1   9       59.10       68.00      2.47 o 
  -4   1   9       32.51       31.02      1.74 o 
  -3   1   9        0.26        2.44      0.82 o 
  -2   1   9      223.44      203.43      4.47 o 
  -1   1   9       74.72       81.91      2.77 o 
   0   1   9        7.52        5.87      1.07 o 
   1   1   9        3.81        2.76      0.62 o 
   2   1   9        2.25        3.08      0.96 o 
   3   1   9       20.34       18.01      1.03 o 
 -10   2   9        4.13        5.75      1.16 o 
  -9   2   9        1.52        0.76      0.88 o 
  -8   2   9        0.48        0.37      0.79 o 
  -7   2   9        0.17        0.00      0.73 o 
  -6   2   9        0.04        0.91      0.67 o 
  -5   2   9        0.05        0.49      0.70 o 
  -4   2   9       57.21       53.82      2.25 o 
  -3   2   9       63.69       58.66      2.31 o 
  -2   2   9       12.15       11.51      1.28 o 
  -1   2   9       65.87       63.83      2.56 o 
   0   2   9       33.97       31.20      1.86 o 
   1   2   9        0.67        1.74      0.53 o 
   2   2   9        4.27        6.08      1.40 o 
  -9   3   9        0.02       -0.58      0.82 o 
  -8   3   9       12.12       10.44      1.22 o 
  -7   3   9       17.12       13.91      1.31 o 
  -6   3   9       23.25       23.74      1.67 o 
  -5   3   9       35.16       35.55      1.92 o 
  -4   3   9        8.30        6.79      1.00 o 
  -3   3   9       24.40       23.13      1.64 o 
  -2   3   9        2.07        2.25      0.88 o 
  -1   3   9       21.37       21.40      1.67 o 
   0   3   9        0.14        0.03      0.76 o 
   1   3   9        0.11       -0.70      0.70 o 
  -9   4   9        9.20       11.05      1.40 o 
  -8   4   9        3.41        2.83      0.88 o 
  -7   4   9        2.49        1.92      0.85 o 
  -6   4   9        1.16       -0.67      0.67 o 
  -5   4   9        0.53        1.34      0.82 o 
  -4   4   9        3.98        5.91      1.07 o 
  -3   4   9        3.55        3.71      0.97 o 
  -2   4   9        8.02        6.39      1.19 o 
  -1   4   9        1.67        1.22      0.94 o 
   0   4   9        9.36        7.24      1.31 o 
  -7   5   9        1.20        1.98      0.88 o 
  -6   5   9        0.31        0.12      0.73 o 
  -5   5   9       15.71       13.33      1.43 o 
  -4   5   9       14.26       14.98      1.55 o 
  -3   5   9        4.76        5.45      1.13 o 
   1 -11  10        2.57        2.50      0.91 o 
   2 -11  10        1.14        1.31      1.07 o 
   3 -11  10        3.52        2.63      0.66 o 
  -2 -10  10       81.25       75.28      3.07 o 
  -1 -10  10        3.57        5.33      1.16 o 
   0 -10  10        3.64        3.77      1.07 o 
   1 -10  10        0.09        0.43      0.82 o 
   2 -10  10       42.31       42.80      2.22 o 
   3 -10  10        6.57        7.56      0.80 o 
   4 -10  10       29.90       29.31      1.83 o 
   5 -10  10       14.80       15.16      1.43 o 
  -3  -9  10       47.88       40.73      2.28 o 
  -2  -9  10       23.48       18.75      1.67 o 
  -1  -9  10        3.29        2.89      1.00 o 
   0  -9  10        0.81       -0.76      0.76 o 
   1  -9  10        2.89        2.07      0.91 o 
   2  -9  10       24.61       24.38      1.67 o 
   3  -9  10       34.26       37.57      1.35 o 
   4  -9  10        1.89        2.98      0.79 o 
   5  -9  10        5.11        2.71      0.82 o 
   6  -9  10        0.53        1.00      0.79 o 
  -5  -8  10       20.23       21.22      1.83 o 
  -4  -8  10        8.90        9.41      1.19 o 
  -3  -8  10        2.53        1.86      0.76 o 
  -2  -8  10        0.22        0.00      0.82 o 
  -1  -8  10      278.34      246.17      5.17 o 
   0  -8  10        4.00        6.67      1.07 o 
   1  -8  10       25.56       32.11      1.77 o 
   2  -8  10        6.52       10.01      1.16 o 
   3  -8  10       79.91       77.46      2.50 o 
   4  -8  10       43.02       43.29      1.95 o 
   5  -8  10       16.98       14.46      1.34 o 
   6  -8  10       10.77        9.01      1.13 o 
  -6  -7  10       12.06        7.70      1.31 o 
  -5  -7  10        4.59        3.41      0.94 o 
  -4  -7  10       52.60       60.61      2.53 o 
  -3  -7  10       65.74       57.87      2.44 o 
  -2  -7  10       26.15       23.53      1.61 o 
  -1  -7  10       59.06       48.31      2.07 o 
   0  -7  10        1.52        2.34      0.79 o 
   1  -7  10       24.00       22.28      1.43 o 
   2  -7  10        2.62        7.38      1.29 o 
   3  -7  10       13.40       12.77      1.78 o 
   4  -7  10       45.65       45.26      1.92 o 
   5  -7  10        9.27        8.86      1.07 o 
   6  -7  10        2.87        1.49      0.76 o 
  -6  -6  10       14.85       17.38      1.58 o 
  -5  -6  10       27.20       23.38      1.64 o 
  -4  -6  10       14.48       15.04      1.34 o 
  -3  -6  10       59.40       62.04      2.40 o 
  -2  -6  10       33.98       31.87      1.70 o 
  -1  -6  10       14.30       11.08      1.13 o 
   0  -6  10      272.37      251.37      4.63 o 
   1  -6  10        9.35       11.41      0.84 o 
   2  -6  10       17.72       24.50      1.49 o 
   3  -6  10        7.39       12.69      0.81 o 
   4  -6  10       86.22       83.35      1.90 o 
   5  -6  10       27.89       28.61      1.61 o 
   6  -6  10        8.62        8.34      1.07 o 
  -7  -5  10        9.20        6.94      1.13 o 
  -6  -5  10       20.50       23.47      1.64 o 
  -5  -5  10       23.30       24.32      1.55 o 
  -4  -5  10        0.15       -0.58      0.58 o 
  -3  -5  10       92.11      100.78      2.56 o 
  -2  -5  10       58.64       53.13      1.42 o 
  -1  -5  10        0.02       -0.40      0.42 o 
   0  -5  10       27.82       21.98      0.98 o 
   1  -5  10       15.93       18.87      1.37 o 
   2  -5  10       17.96       16.50      1.34 o 
   3  -5  10        2.29        4.08      1.07 o 
   4  -5  10       15.24       11.39      1.13 o 
   5  -5  10       23.21       21.02      1.08 o 
   6  -5  10       11.47        9.13      1.13 o 
  -8  -4  10        3.58        3.20      0.88 o 
  -7  -4  10        0.34        1.49      0.76 o 
  -6  -4  10       57.89       47.06      2.13 o 
  -5  -4  10       10.73       16.50      0.93 o 
  -4  -4  10        9.66        7.67      0.69 o 
  -3  -4  10       15.22       13.80      0.85 o 
  -2  -4  10       37.83       48.36      1.35 o 
  -1  -4  10       14.30       13.68      1.57 o 
   0  -4  10       49.33       49.50      2.04 o 
   1  -4  10      108.27       97.29      2.86 o 
   2  -4  10        1.36        0.64      0.70 o 
   3  -4  10       35.53       37.07      1.24 o 
   4  -4  10        6.14        7.36      0.74 o 
   5  -4  10       36.15       34.50      1.33 o 
   6  -4  10       20.53       18.72      1.49 o 
  -8  -3  10        1.87        2.07      0.76 o 
  -7  -3  10        6.33        5.71      0.68 o 
  -6  -3  10        0.26        1.53      0.82 o 
  -5  -3  10        0.18        0.80      0.45 o 
  -4  -3  10       12.39       15.53      0.84 o 
  -3  -3  10        0.15        1.06      0.47 o 
  -2  -3  10      102.28      101.15      1.93 o 
  -1  -3  10       48.17       43.80      1.98 o 
   0  -3  10        2.33        1.40      0.79 o 
   1  -3  10       98.40       90.44      2.83 o 
   2  -3  10       65.08       74.27      2.68 o 
   3  -3  10        0.13       -0.42      0.44 o 
   4  -3  10       17.47       18.06      1.01 o 
   5  -3  10        1.12        1.10      0.56 o 
  -9  -2  10        1.70        1.49      0.96 o 
  -8  -2  10        4.04        3.43      0.59 o 
  -7  -2  10        3.55        1.79      0.52 o 
  -6  -2  10        2.26        2.71      1.11 o 
  -5  -2  10       21.93       12.89      0.85 o 
  -4  -2  10       48.27       35.92      1.19 o 
  -3  -2  10       37.92       42.62      1.55 o 
  -2  -2  10        0.85       -0.64      0.64 o 
  -1  -2  10       17.36       24.47      1.64 o 
   0  -2  10       50.95       52.51      2.22 o 
   1  -2  10       26.40       23.01      1.61 o 
   2  -2  10       43.08       41.06      2.10 o 
   3  -2  10        2.02        1.99      0.79 o 
   4  -2  10        4.60        3.51      0.65 o 
   5  -2  10       14.99       15.03      1.00 o 
  -9  -1  10        0.07        0.70      0.76 o 
  -8  -1  10        0.22       -0.30      0.82 o 
  -7  -1  10        0.95        0.79      0.73 o 
  -6  -1  10        1.66        0.76      0.76 o 
  -5  -1  10        0.07        0.06      0.39 o 
  -4  -1  10        0.94        0.72      0.44 o 
  -3  -1  10        0.04        0.05      0.49 o 
  -2  -1  10      119.14      122.55      3.38 o 
  -1  -1  10        0.04        0.49      0.79 o 
   0  -1  10       37.10       33.48      1.89 o 
   1  -1  10        6.12        5.63      1.07 o 
   2  -1  10       35.60       32.27      1.92 o 
   3  -1  10       37.19       38.35      1.35 o 
   4  -1  10        0.02        0.80      0.53 o 
  -9   0  10        9.23       14.52      1.49 o 
  -8   0  10        7.87        9.62      1.31 o 
  -7   0  10        3.88        4.29      0.91 o 
  -6   0  10        6.22        8.89      1.16 o 
  -5   0  10       13.11       12.75      1.28 o 
  -4   0  10       22.11       14.28      1.34 o 
  -3   0  10       48.19       39.69      2.01 o 
  -2   0  10       95.98       85.90      2.92 o 
  -1   0  10       18.77       22.68      1.67 o 
   0   0  10        8.17        4.99      1.00 o 
   1   0  10       13.84       14.52      1.43 o 
   2   0  10        0.16       -0.64      0.64 o 
   3   0  10        2.85        4.57      1.03 o 
  -9   1  10        2.88       -0.12      0.79 o 
  -8   1  10        9.79        9.41      1.28 o 
  -7   1  10        0.05       -0.27      0.73 o 
  -6   1  10        0.69        1.70      0.79 o 
  -5   1  10        2.62        1.19      0.79 o 
  -4   1  10        0.30        1.95      0.85 o 
  -3   1  10       17.78       19.85      1.55 o 
  -2   1  10        4.64        1.03      0.85 o 
  -1   1  10      130.85      138.50      3.93 o 
   0   1  10       19.18       25.17      1.80 o 
   1   1  10        1.19        3.56      0.97 o 
   2   1  10        0.24       -0.37      0.73 o 
  -9   2  10        1.94        1.19      0.91 o 
  -8   2  10       18.14       16.32      1.55 o 
  -7   2  10       18.01       21.37      1.70 o 
  -6   2  10        0.61        0.18      0.64 o 
  -5   2  10        7.12        8.04      1.13 o 
  -4   2  10        0.99        1.28      0.79 o 
  -3   2  10        7.62        6.09      1.07 o 
  -2   2  10        9.92        6.88      1.13 o 
  -1   2  10       17.50       15.92      1.55 o 
   0   2  10        0.37        0.24      0.85 o 
   1   2  10       14.18       10.78      1.40 o 
  -8   3  10        0.46        1.10      0.91 o 
  -7   3  10        5.82        5.54      1.07 o 
  -6   3  10        5.03        5.72      0.97 o 
  -5   3  10        1.96        1.03      0.82 o 
  -4   3  10        0.06        0.55      0.79 o 
  -3   3  10        1.30        1.52      0.88 o 
  -2   3  10       11.63       12.08      1.43 o 
  -1   3  10        0.47       -0.09      0.82 o 
  -7   4  10        1.72        1.95      0.91 o 
  -6   4  10        1.95        0.18      0.79 o 
  -5   4  10        0.01       -0.73      0.79 o 
  -4   4  10        3.34        5.14      1.10 o 
  -3   4  10        1.92        4.23      1.07 o 
   0 -10  11        7.79       10.44      1.40 o 
   1 -10  11       14.52       11.54      1.43 o 
   2 -10  11       12.27       12.66      1.43 o 
   3 -10  11        6.15        6.03      1.31 o 
  -2  -9  11        2.51        2.86      1.00 o 
  -1  -9  11        1.02        1.28      0.85 o 
   0  -9  11       11.70       14.95      1.46 o 
   1  -9  11       22.01       17.11      1.52 o 
   2  -9  11       19.76       17.47      1.58 o 
  -4  -8  11        5.78        5.72      1.16 o 
  -3  -8  11        7.67        6.12      1.13 o 
  -2  -8  11       42.99       47.97      2.25 o 
  -1  -8  11        0.57        0.03      0.67 o 
   0  -8  11       32.03       37.93      1.98 o 
   1  -8  11        2.43        2.10      0.85 o 
   2  -8  11       17.11       14.89      1.34 o 
   5  -8  11       19.16       19.85      1.52 o 
  -5  -7  11        1.06       -0.15      0.73 o 
  -4  -7  11       15.27       10.53      1.31 o 
  -3  -7  11        5.35        1.98      0.85 o 
  -2  -7  11       22.24       21.31      1.55 o 
  -1  -7  11        8.60       11.72      1.22 o 
   0  -7  11        2.04        2.37      0.85 o 
   1  -7  11       57.54       55.19      2.22 o 
   2  -7  11        1.19       -0.18      0.73 o 
   3  -7  11       16.91       14.37      1.31 o 
   4  -7  11        0.53        0.85      0.79 o 
   5  -7  11       14.13       12.88      1.28 o 
  -6  -6  11       36.80       39.18      2.19 o 
  -5  -6  11        4.43        3.26      0.97 o 
  -4  -6  11       25.04       23.16      1.64 o 
  -3  -6  11       21.14       19.12      1.46 o 
  -2  -6  11       12.60       12.24      1.19 o 
  -1  -6  11       59.57       72.55      2.28 o 
   0  -6  11        0.79        0.12      0.48 o 
   1  -6  11       28.70       35.10      1.80 o 
   2  -6  11        0.03        0.06      0.70 o 
   3  -6  11        6.04        7.28      1.10 o 
   4  -6  11        3.32        3.17      1.00 o 
   5  -6  11       45.64       49.80      2.19 o 
  -7  -5  11        3.72        1.58      0.85 o 
  -6  -5  11       32.87       32.87      1.92 o 
  -5  -5  11        7.32        8.71      1.16 o 
  -4  -5  11       14.59       15.52      1.34 o 
  -3  -5  11        3.25        1.24      0.50 o 
  -2  -5  11        1.95        0.44      0.96 o 
  -1  -5  11        1.59        1.11      0.50 o 
   0  -5  11        0.78        1.55      0.85 o 
   1  -5  11       10.56       11.45      1.22 o 
   2  -5  11       58.44       53.12      2.37 o 
   3  -5  11        3.20        2.62      0.91 o 
   4  -5  11       20.37       20.91      1.67 o 
   5  -5  11        0.31        0.42      1.03 o 
  -7  -4  11        0.96        1.55      0.79 o 
  -6  -4  11        1.96        0.64      0.73 o 
  -5  -4  11       90.30       82.85      1.94 o 
  -4  -4  11       25.60       20.74      1.03 o 
  -3  -4  11       17.09       16.83      0.92 o 
  -2  -4  11        0.88        1.21      0.51 o 
  -1  -4  11       46.85       45.81      2.04 o 
   0  -4  11       41.28       43.29      2.04 o 
   1  -4  11       15.96       12.97      1.34 o 
   2  -4  11       68.12       71.47      2.71 o 
   3  -4  11        3.42        4.78      1.07 o 
   4  -4  11        3.71        4.02      1.03 o 
  -8  -3  11        0.59        2.62      0.82 o 
  -7  -3  11        6.33        6.15      0.70 o 
  -6  -3  11        9.72        8.74      0.80 o 
  -5  -3  11       55.45       58.81      1.62 o 
  -4  -3  11        3.88        9.25      1.78 o 
  -3  -3  11       17.77        9.28      0.77 o 
  -2  -3  11        0.73        0.85      0.76 o 
  -1  -3  11        0.38       -0.67      0.67 o 
   0  -3  11       20.85       20.43      1.58 o 
   1  -3  11        8.15       10.93      1.31 o 
   2  -3  11       22.22       21.06      1.55 o 
   3  -3  11       47.51       43.77      2.31 o 
   4  -3  11        0.52        0.97      0.79 o 
  -8  -2  11        0.02       -0.27      0.49 o 
  -7  -2  11        1.78        0.59      0.49 o 
  -6  -2  11        9.44       13.07      0.87 o 
  -5  -2  11        0.21        0.31      0.44 o 
  -4  -2  11      106.01      109.28      3.23 o 
  -3  -2  11       19.55       19.48      1.55 o 
  -2  -2  11       35.58       28.31      1.80 o 
  -1  -2  11        0.12       -0.27      0.79 o 
   0  -2  11       44.69       39.08      2.10 o 
   1  -2  11       35.35       30.71      1.86 o 
   2  -2  11        3.94        1.80      0.79 o 
   3  -2  11       32.81       30.62      2.01 o 
  -8  -1  11        1.27        0.59      0.61 o 
  -7  -1  11        4.17        1.56      0.52 o 
  -6  -1  11       18.77       16.23      0.97 o 
  -5  -1  11        1.69        0.09      0.43 o 
  -4  -1  11       36.11       36.13      2.01 o 
  -3  -1  11        7.47       13.61      1.40 o 
  -2  -1  11        9.29        5.78      1.13 o 
  -1  -1  11       18.85       21.28      1.70 o 
   0  -1  11       11.89       15.59      1.55 o 
   1  -1  11       14.81       15.28      1.40 o 
   2  -1  11       12.70       17.23      1.58 o 
  -8   0  11        3.01        3.53      1.00 o 
  -7   0  11        1.00        0.76      0.82 o 
  -6   0  11       14.28       13.52      1.40 o 
  -5   0  11       33.96       43.32      2.19 o 
  -4   0  11        1.27        0.49      0.82 o 
  -3   0  11       49.81       50.93      2.40 o 
  -2   0  11       23.34       27.82      1.92 o 
  -1   0  11       16.47       10.62      1.31 o 
   0   0  11        1.16       -0.06      0.79 o 
   1   0  11        3.09        2.37      0.94 o 
  -8   1  11        3.70        0.49      0.88 o 
  -7   1  11        7.36        9.86      1.34 o 
  -6   1  11        0.38        1.16      0.88 o 
  -5   1  11        6.69        7.06      1.19 o 
  -4   1  11        7.40       10.44      1.34 o 
  -3   1  11        0.54       -0.55      0.58 o 
  -2   1  11        1.92        2.31      0.82 o 
  -1   1  11        0.76       -0.58      0.76 o 
   0   1  11        6.70        6.54      1.22 o 
  -7   2  11        2.07        2.04      0.97 o 
  -6   2  11        8.42        7.21      1.22 o 
  -5   2  11        1.50        1.70      0.88 o 
  -4   2  11        6.75        2.92      0.94 o 
  -3   2  11        0.01       -0.40      0.61 o 
  -2   2  11        9.09       10.41      1.37 o 
  -1   2  11        3.11        5.97      1.19 o 
  -5   3  11        2.58        2.65      1.00 o 
  -1  -9  12        4.35        3.35      1.03 o 
   0  -9  12        1.15       -0.06      0.82 o 
   1  -9  12        9.03       11.81      1.34 o 
  -3  -8  12        7.83       10.26      1.31 o 
  -2  -8  12        2.67        3.44      0.94 o 
  -1  -8  12       33.44       34.03      1.95 o 
   0  -8  12        9.48       10.84      1.25 o 
  -4  -7  12        1.01       -0.55      0.73 o 
  -3  -7  12       11.15       12.18      1.31 o 
  -2  -7  12        2.39        2.07      0.82 o 
  -1  -7  12        9.01        8.16      1.16 o 
   0  -7  12       23.78       23.83      1.61 o 
   1  -7  12        0.89        1.22      0.88 o 
   2  -7  12        2.42        3.68      0.97 o 
   3  -7  12        5.04        3.44      1.03 o 
  -5  -6  12        1.88        1.28      0.79 o 
  -3  -6  12        0.10       -0.46      0.61 o 
  -2  -6  12       17.67       19.94      1.49 o 
  -1  -6  12        0.03       -0.14      0.59 o 
   0  -6  12       13.63       12.12      1.31 o 
   1  -6  12        8.17        5.66      1.03 o 
   2  -6  12        2.93        3.07      0.91 o 
   3  -6  12        9.99       13.52      1.43 o 
  -6  -5  12       15.68       10.11      1.28 o 
  -5  -5  12        0.27        0.82      0.82 o 
  -4  -5  12        4.39        5.66      0.97 o 
  -3  -5  12        0.41        0.14      0.50 o 
  -2  -5  12        1.33        3.37      0.79 o 
  -1  -5  12        1.24        0.61      0.76 o 
   0  -5  12        4.42        7.06      1.10 o 
   1  -5  12       16.66       13.85      1.40 o 
   2  -5  12        2.62        0.27      0.82 o 
   3  -5  12        4.64        5.51      1.13 o 
  -6  -4  12        8.31       12.08      1.28 o 
  -5  -4  12        4.20        3.95      0.66 o 
  -4  -4  12        7.47        7.63      0.75 o 
  -3  -4  12       18.66       23.14      1.08 o 
  -2  -4  12        0.06       -0.12      0.73 o 
  -1  -4  12       11.94       11.96      1.31 o 
   0  -4  12        0.72       -0.30      0.76 o 
   1  -4  12       14.54       15.04      1.55 o 
   2  -4  12        0.86        0.91      0.85 o 
   3  -4  12       12.84       13.24      1.49 o 
  -7  -3  12        0.15       -0.68      0.68 o 
  -6  -3  12        3.04        3.38      0.61 o 
  -5  -3  12        7.61        6.19      1.07 o 
  -4  -3  12        1.95        2.29      0.58 o 
  -3  -3  12       15.00       13.82      1.37 o 
  -2  -3  12        2.11        1.40      0.88 o 
  -1  -3  12        5.61        5.42      1.10 o 
   0  -3  12        2.01        1.64      0.91 o 
   1  -3  12        8.56       10.32      1.37 o 
   2  -3  12       12.50       18.81      1.70 o 
  -7  -2  12        4.53        4.21      1.28 o 
  -6  -2  12        0.54        1.93      0.52 o 
  -5  -2  12       14.62       18.27      1.52 o 
  -4  -2  12        0.09        0.67      0.79 o 
  -3  -2  12       23.53       28.86      1.89 o 
  -2  -2  12       22.09       24.14      1.80 o 
  -1  -2  12        0.35       -0.06      0.85 o 
   0  -2  12       21.11       24.50      1.86 o 
   1  -2  12        1.13        1.98      1.00 o 
  -7  -1  12        2.03        2.54      0.61 o 
  -6  -1  12        1.54        0.54      1.10 o 
  -5  -1  12        9.16       12.85      1.43 o 
  -4  -1  12       18.16       21.16      1.70 o 
  -3  -1  12        0.00        0.12      0.88 o 
  -2  -1  12       33.05       32.08      2.07 o 
  -1  -1  12        8.92       11.60      1.46 o 
   0  -1  12        6.37        5.45      1.10 o 
  -6   0  12        7.74        5.30      1.19 o 
  -5   0  12        0.94        2.59      1.03 o 
  -4   0  12       26.98       22.01      1.70 o 
  -3   0  12        4.12        3.74      1.13 o 
  -2   0  12        3.91        2.50      1.07 o 
  -1   0  12        4.93        3.17      1.07 o 
  -5   1  12        3.80        4.72      1.22 o 
  -4   1  12        6.69        7.58      1.31 o 
  -3   1  12       18.15       22.65      1.77 o 
  -2  -7  13        0.43       -0.30      0.76 o 
   1  -7  13        8.92       10.38      1.28 o 
  -3  -6  13        2.00        2.71      0.88 o 
  -1  -6  13        0.51        0.73      0.91 o 
   0  -6  13        0.95       -0.70      0.82 o 
   1  -6  13        8.08        8.13      1.25 o 
  -4  -5  13        1.06        0.24      0.73 o 
  -3  -5  13        2.48        3.50      0.66 o 
  -2  -5  13       14.46       12.75      1.43 o 
  -1  -5  13        0.01        0.55      0.88 o 
   0  -5  13        0.14       -0.46      0.76 o 
   1  -5  13       18.53       22.28      1.77 o 
  -4  -4  13        2.04        1.92      0.90 o 
  -3  -4  13        4.54        3.50      1.13 o 
  -2  -4  13        3.21        4.78      1.10 o 
  -1  -4  13        0.51       -0.79      0.79 o 
   0  -4  13        2.96        4.87      1.10 o 
  -5  -3  13        0.58        0.82      0.58 o 
  -4  -3  13        0.15       -0.52      0.94 o 
  -3  -3  13        0.58       -0.82      0.91 o 
  -2  -3  13       15.43       18.02      1.67 o 
  -1  -3  13       24.59       23.29      1.86 o 
   0  -3  13        0.97       -0.24      0.85 o 
  -4  -2  13        0.68        0.85      1.03 o 
  -3  -2  13        1.19        2.07      1.00 o 
  -2  -2  13        8.16        6.97      1.28 o 
  -1  -2  13       16.49       16.99      1.77 o 
                                                 
